# Supplementary material for: Greenhouse gas emissions from US irrigation pumping and implications for climate-smart irrigation policy
Source: Nat Commun. 2024 Jan 23;15:675. doi: 10.1038/s41467-024-44920-0 (PMC10803728; doi:10.1038/s41467-024-44920-0)
Supplement: Supplementary file 4 — Supplementary Data 1 [file 41467_2024_44920_MOESM4_ESM.xlsx]

## Sheet: County emissions and water use
County FIPS	Emissions (kg CO2e)	5th Percentile Emissions (kg CO2e)	95th Percentile Emissions (kg CO2e)	Water use (m3)	Water Source
10001	2.14139e+06	449113	4.49097e+06	4.83226e+06	surface
10003	77213.6	16194	161934	174240	surface
10005	6.22341e+06	1.30523e+06	1.30519e+07	1.40438e+07	surface
01001	0	0	0	0	surface
01003	811287	400097	1.27043e+06	7.87566e+06	surface
01005	229745	113302	359767	2.23028e+06	surface
01007	0	0	0	0	surface
01009	17948.8	8851.7	28106.8	174240	surface
01011	110086	54290.4	172389	1.06867e+06	surface
01013	0	0	0	0	surface
01015	166326	82025.7	260457	1.61463e+06	surface
01017	0	0	0	0	surface
01019	318293	156970	498428	3.08986e+06	surface
01021	0	0	0	0	surface
01023	0	0	0	0	surface
01025	0	0	0	0	surface
01027	2393.18	1180.23	3747.58	23232	surface
01029	16752.2	8261.58	26233	162624	surface
01031	325472	160511	509671	3.15956e+06	surface
01033	93333.9	46028.8	146156	906050	surface
01035	0	0	0	0	surface
01037	0	0	0	0	surface
01039	201027	99139	314797	1.95149e+06	surface
01041	57436.3	28325.4	89941.9	557569	surface
01043	33504.5	16523.2	52466.1	325249	surface
01045	134018	66092.7	209864	1.30099e+06	surface
01047	251284	123924	393496	2.43936e+06	surface
01049	177095	87336.8	277321	1.71917e+06	surface
01051	172309	84976.3	269826	1.67271e+06	surface
01053	39487.4	19473.7	61835	383329	surface
01055	3589.77	1770.34	5621.37	34848.1	surface
01057	25128.4	12392.4	39349.6	243936	surface
01059	69402.2	34226.6	108680	673729	surface
01061	342224	168772	535904	3.32218e+06	surface
01063	3589.77	1770.34	5621.37	34848.1	surface
01065	0	0	0	0	surface
01067	512140	252568	801982	4.97166e+06	surface
01069	132821	65502.6	207991	1.28938e+06	surface
01071	22735.2	11212.2	35602	220704	surface
01073	13162.5	6491.25	20611.7	127776	surface
01075	9572.71	4720.91	14990.3	92928.2	surface
01077	44273.8	21834.2	69330.2	429793	surface
01079	271626	133956	425350	2.63684e+06	surface
01081	157950	77894.9	247340	1.53331e+06	surface
01083	802911	395966	1.25731e+06	7.79435e+06	surface
01085	685645	338135	1.07368e+06	6.65598e+06	surface
01087	422396	208310	661447	4.10046e+06	surface
01089	197437	97368.7	309175	1.91664e+06	surface
01091	0	0	0	0	surface
01093	0	0	0	0	surface
01095	3589.77	1770.34	5621.37	34848.1	surface
01097	41880.6	20654	65582.6	406561	surface
01099	0	0	0	0	surface
01101	72991.9	35996.9	114301	708577	surface
01103	11965.9	5901.13	18737.9	116160	surface
01105	0	0	0	0	surface
01107	202224	99729.1	316670	1.96311e+06	surface
01109	88547.6	43668.4	138660	859586	surface
01111	1196.59	590.113	1873.79	11616	surface
01113	872313	430193	1.36599e+06	8.46808e+06	surface
01115	145984	71993.8	228602	1.41715e+06	surface
01117	475046	234275	743894	4.61156e+06	surface
01119	0	0	0	0	surface
01121	399661	197098	625845	3.87975e+06	surface
01123	50256.7	24784.8	78699.1	487873	surface
01125	402054	198278	629593	3.90298e+06	surface
01127	0	0	0	0	surface
01129	0	0	0	0	surface
01131	34701.1	17113.3	54339.9	336865	surface
01133	2393.18	1180.23	3747.58	23232	surface
12001	657.648	487.603	841.142	23232	surface
12003	1972.94	1462.81	2523.43	69696.1	surface
12005	0	0	0	0	surface
12007	0	0	0	0	surface
12009	81219.5	60219	103881	2.86916e+06	surface
12011	866779	642661	1.10863e+06	3.06198e+07	surface
12013	4603.53	3413.22	5888	162624	surface
12015	186443	138235	238464	6.58628e+06	surface
12017	657.648	487.603	841.142	23232	surface
12019	24990.6	18528.9	31963.4	882818	surface
12021	691845	512958	884882	2.44401e+07	surface
12023	0	0	0	0	surface
12027	8220.59	6095.04	10514.3	290401	surface
12029	0	0	0	0	surface
12031	32882.4	24380.2	42057.1	1.1616e+06	surface
12033	0	0	0	0	surface
12035	8878.24	6582.64	11355.4	313633	surface
12037	0	0	0	0	surface
12039	176250	130678	225426	6.22619e+06	surface
12041	328.824	243.802	420.571	11616	surface
12043	3.69729e+06	2.7413e+06	4.7289e+06	1.30611e+08	surface
12045	0	0	0	0	surface
12047	328.824	243.802	420.571	11616	surface
12049	10193.5	7557.85	13037.7	360097	surface
12051	8.44058e+06	6.25814e+06	1.07956e+07	2.98172e+08	surface
12053	986.471	731.405	1261.71	34848.1	surface
12055	469889	348392	600996	1.65993e+07	surface
12057	79904.2	59243.8	102199	2.82269e+06	surface
12059	328.824	243.802	420.571	11616	surface
12061	637589	472731	815487	2.25235e+07	surface
12063	2630.59	1950.41	3364.57	92928.2	surface
12065	7891.77	5851.24	10093.7	278784	surface
12067	657.648	487.603	841.142	23232	surface
12069	87795.9	65095	112292	3.10148e+06	surface
12071	692503	513446	885723	2.44633e+07	surface
12073	1315.3	975.206	1682.28	46464.1	surface
12075	1315.3	975.206	1682.28	46464.1	surface
12077	0	0	0	0	surface
12079	328.824	243.802	420.571	11616	surface
12081	27950	20723.1	35748.5	987362	surface
12083	11508.8	8533.05	14720	406561	surface
12085	3.14125e+06	2.32904e+06	4.01772e+06	1.10968e+08	surface
12086	99633.6	73871.9	127433	3.51965e+06	surface
12087	0	0	0	0	surface
12089	0	0	0	0	surface
12091	0	0	0	0	surface
12093	69381.8	51442.1	88740.5	2.45098e+06	surface
12095	44062.4	32669.4	56356.5	1.55655e+06	surface
12097	83521.2	61925.6	106825	2.95047e+06	surface
12099	1.79337e+07	1.32967e+07	2.29375e+07	6.33526e+08	surface
12101	4603.53	3413.22	5888	162624	surface
12103	11508.8	8533.05	14720	406561	surface
12105	229519	170173	293559	8.10798e+06	surface
12107	1644.12	1219.01	2102.86	58080.1	surface
12109	4932.36	3657.02	6308.57	174240	surface
12111	912157	676305	1.16666e+06	3.22228e+07	surface
12113	0	0	0	0	surface
12115	15454.7	11458.7	19766.8	545953	surface
12117	0	0	0	0	surface
12119	3288.24	2438.02	4205.71	116160	surface
12121	2959.41	2194.21	3785.14	104544	surface
12123	0	0	0	0	surface
12125	0	0	0	0	surface
12127	61161.2	45347.1	78226.2	2.16058e+06	surface
12129	0	0	0	0	surface
12131	0	0	0	0	surface
12133	657.648	487.603	841.142	23232	surface
13001	89442.1	71339.6	108749	499489	surface
13003	79041.8	63044.3	96103.9	441409	surface
13005	128963	102862	156801	720193	surface
13007	364008	290336	442584	2.0328e+06	surface
13009	0	0	0	0	surface
13011	0	0	0	0	surface
13013	0	0	0	0	surface
13015	355688	283699	432467	1.98634e+06	surface
13017	185124	147656	225085	1.03383e+06	surface
13019	524172	418083	637320	2.92724e+06	surface
13021	16640.4	13272.5	20232.4	92928.2	surface
13023	443050	353380	538687	2.47421e+06	surface
13025	2080.05	1659.06	2529.05	11616	surface
13027	79041.8	63044.3	96103.9	441409	surface
13029	0	0	0	0	surface
13031	613614	489423	746069	3.42673e+06	surface
13033	549133	437992	667669	3.06663e+06	surface
13035	0	0	0	0	surface
13037	2.26725e+06	1.80838e+06	2.75666e+06	1.26615e+07	surface
13039	0	0	0	0	surface
13043	268326	214019	326247	1.49847e+06	surface
13045	0	0	0	0	surface
13047	31200.7	24885.9	37935.7	174240	surface
13049	0	0	0	0	surface
13051	0	0	0	0	surface
13053	0	0	0	0	surface
13055	0	0	0	0	surface
13057	52001.2	41476.5	63226.2	290401	surface
13059	29120.7	23226.9	35406.7	162624	surface
13061	457611	364993	556391	2.55552e+06	surface
13063	0	0	0	0	surface
13065	2080.05	1659.06	2529.05	11616	surface
13067	29120.7	23226.9	35406.7	162624	surface
13069	721777	575694	877580	4.03076e+06	surface
13071	2.6167e+06	2.0871e+06	3.18154e+06	1.4613e+07	surface
13073	12480.3	9954.37	15174.3	69696.1	surface
13075	257926	205724	313602	1.44039e+06	surface
13077	52001.2	41476.5	63226.2	290401	surface
13079	0	0	0	0	surface
13081	709296	565740	862406	3.96106e+06	surface
13083	0	0	0	0	surface
13085	0	0	0	0	surface
13087	197605	157611	240260	1.10352e+06	surface
13089	0	0	0	0	surface
13091	657295	524263	799179	3.67066e+06	surface
13093	380649	303608	462816	2.12573e+06	surface
13095	2080.05	1659.06	2529.05	11616	surface
13097	0	0	0	0	surface
13099	603214	481128	733424	3.36865e+06	surface
13101	12480.3	9954.37	15174.3	69696.1	surface
13103	18720.4	14931.6	22761.4	104544	surface
13105	39520.9	31522.2	48051.9	220704	surface
13107	47841.1	38158.4	58168.1	267168	surface
13109	316167	252177	384415	1.76564e+06	surface
13111	2080.05	1659.06	2529.05	11616	surface
13113	14560.3	11613.4	17703.3	81312.1	surface
13115	124803	99543.7	151743	696961	surface
13117	33280.8	26545	40464.8	185856	surface
13119	33280.8	26545	40464.8	185856	surface
13121	8320.19	6636.25	10116.2	46464.1	surface
13123	0	0	0	0	surface
13125	0	0	0	0	surface
13127	0	0	0	0	surface
13129	203845	162588	247847	1.13837e+06	surface
13131	382729	305267	465345	2.13735e+06	surface
13133	0	0	0	0	surface
13135	0	0	0	0	surface
13137	41601	33181.2	50581	232320	surface
13139	6240.14	4977.18	7587.15	34848.1	surface
13141	22880.5	18249.7	27819.5	127776	surface
13143	0	0	0	0	surface
13145	0	0	0	0	surface
13147	112323	89589.3	136569	627265	surface
13149	0	0	0	0	surface
13151	12480.3	9954.37	15174.3	69696.1	surface
13153	29120.7	23226.9	35406.7	162624	surface
13155	1.5226e+06	1.21443e+06	1.85126e+06	8.50293e+06	surface
13157	4160.1	3318.12	5058.1	23232	surface
13159	8320.19	6636.25	10116.2	46464.1	surface
13161	180964	144338	220027	1.01059e+06	surface
13163	332808	265450	404648	1.85856e+06	surface
13165	322407	257154	392003	1.80048e+06	surface
13167	14560.3	11613.4	17703.3	81312.1	surface
13169	0	0	0	0	surface
13171	0	0	0	0	surface
13173	6240.14	4977.18	7587.15	34848.1	surface
13175	183044	145997	222556	1.02221e+06	surface
13177	792498	632102	963568	4.4257e+06	surface
13179	0	0	0	0	surface
13181	0	0	0	0	surface
13183	10400.2	8295.31	12645.2	58080.1	surface
13185	45761.1	36499.3	55639.1	255552	surface
13187	4160.1	3318.12	5058.1	23232	surface
13189	4160.1	3318.12	5058.1	23232	surface
13191	0	0	0	0	surface
13193	551213	439651	670198	3.07825e+06	surface
13195	0	0	0	0	surface
13197	133123	106180	161859	743425	surface
13199	8320.19	6636.25	10116.2	46464.1	surface
13201	110243	87930.2	134040	615649	surface
13205	384809	306926	467874	2.14896e+06	surface
13207	2080.05	1659.06	2529.05	11616	surface
13209	49921.2	39817.5	60697.2	278784	surface
13211	218405	174201	265550	1.21968e+06	surface
13213	39520.9	31522.2	48051.9	220704	surface
13215	0	0	0	0	surface
13217	4160.1	3318.12	5058.1	23232	surface
13219	0	0	0	0	surface
13221	8320.19	6636.25	10116.2	46464.1	surface
13223	0	0	0	0	surface
13225	35360.8	28204	42993.8	197472	surface
13227	0	0	0	0	surface
13229	116483	92907.4	141627	650497	surface
13231	187204	149316	227614	1.04544e+06	surface
13233	0	0	0	0	surface
13235	544973	434674	662611	3.0434e+06	surface
13237	10400.2	8295.31	12645.2	58080.1	surface
13239	10400.2	8295.31	12645.2	58080.1	surface
13241	2080.05	1659.06	2529.05	11616	surface
13243	1.92196e+06	1.53297e+06	2.33684e+06	1.07332e+07	surface
13245	0	0	0	0	surface
13247	0	0	0	0	surface
13249	8320.19	6636.25	10116.2	46464.1	surface
13251	443050	353380	538687	2.47421e+06	surface
13253	68641.6	54749	83458.6	383329	surface
13255	2080.05	1659.06	2529.05	11616	surface
13257	0	0	0	0	surface
13259	139363	111157	169446	778273	surface
13261	1.21475e+06	968892	1.47696e+06	6.78376e+06	surface
13263	0	0	0	0	surface
13265	0	0	0	0	surface
13267	894421	713396	1.08749e+06	4.99489e+06	surface
13269	58241.4	46453.7	70813.4	325249	surface
13271	72801.7	58067.1	88516.7	406561	surface
13273	1.0629e+06	847780	1.29234e+06	5.93579e+06	surface
13275	91522.1	72998.7	111278	511105	surface
13277	1.19187e+06	950642	1.44915e+06	6.65598e+06	surface
13279	823699	656988	1.0015e+06	4.59994e+06	surface
13281	0	0	0	0	surface
13283	220485	175860	268079	1.2313e+06	surface
13285	0	0	0	0	surface
13287	846580	675238	1.02932e+06	4.72772e+06	surface
13289	8320.19	6636.25	10116.2	46464.1	surface
13291	0	0	0	0	surface
13293	83201.9	66362.5	101162	464641	surface
13295	0	0	0	0	surface
13297	95682.2	76316.8	116336	534337	surface
13299	170564	136043	207382	952514	surface
13301	0	0	0	0	surface
13303	43681	34840.3	53110	243936	surface
13305	52001.2	41476.5	63226.2	290401	surface
13307	711376	567399	864935	3.97268e+06	surface
13309	133123	106180	161859	743425	surface
13311	0	0	0	0	surface
13313	0	0	0	0	surface
13315	443050	353380	538687	2.47421e+06	surface
13317	2080.05	1659.06	2529.05	11616	surface
13319	0	0	0	0	surface
13321	983863	784736	1.19624e+06	5.49438e+06	surface
16001	1.28767e+06	1.11044e+06	1.48571e+06	2.15558e+08	surface
16003	236343	203812	272690	3.95642e+07	surface
16005	1.22508e+06	1.05646e+06	1.41349e+06	2.05081e+08	surface
16007	1.73794e+06	1.49873e+06	2.00523e+06	2.90935e+08	surface
16009	62936.8	54274.1	72616.1	1.05357e+07	surface
16011	2.92021e+06	2.51827e+06	3.36932e+06	4.88849e+08	surface
16013	967090	833978	1.11582e+06	1.61892e+08	surface
16015	24772.3	21362.6	28582.1	4.14692e+06	surface
16017	39205.4	33809.1	45234.9	6.56305e+06	surface
16019	4.01269e+06	3.46038e+06	4.62981e+06	6.71731e+08	surface
16021	595714	513719	687331	9.97235e+07	surface
16023	636585	548965	734487	1.06565e+08	surface
16025	881463	760137	1.01703e+06	1.47558e+08	surface
16027	4.89658e+06	4.22261e+06	5.64964e+06	8.19696e+08	surface
16029	2.61053e+06	2.25121e+06	3.01201e+06	4.37006e+08	surface
16031	2.76735e+06	2.38645e+06	3.19294e+06	4.63259e+08	surface
16033	642206	553812	740972	1.07506e+08	surface
16035	190545	164318	219850	3.18976e+07	surface
16037	526740	454239	607749	8.81772e+07	surface
16039	1.9636e+06	1.69333e+06	2.26559e+06	3.2871e+08	surface
16041	1.95139e+06	1.6828e+06	2.2515e+06	3.26666e+08	surface
16043	2.15422e+06	1.85771e+06	2.48552e+06	3.60619e+08	surface
16045	969310	835893	1.11838e+06	1.62264e+08	surface
16047	2.12355e+06	1.83126e+06	2.45013e+06	3.55485e+08	surface
16049	606053	522635	699260	1.01454e+08	surface
16051	2.14957e+06	1.8537e+06	2.48015e+06	3.59841e+08	surface
16053	3.2376e+06	2.79198e+06	3.73552e+06	5.4198e+08	surface
16055	391915	337972	452189	6.56073e+07	surface
16057	456171	393383	526326	7.63637e+07	surface
16059	617364	532389	712310	1.03348e+08	surface
16061	248833	214583	287102	4.1655e+07	surface
16063	1.06923e+06	922062	1.23367e+06	1.78991e+08	surface
16065	1.79353e+06	1.54666e+06	2.06936e+06	3.00239e+08	surface
16067	2.32325e+06	2.00348e+06	2.68055e+06	3.88916e+08	surface
16069	972364	838526	1.12191e+06	1.62775e+08	surface
16071	2.85714e+06	2.46388e+06	3.29654e+06	4.7829e+08	surface
16073	4.56413e+06	3.93592e+06	5.26607e+06	7.64044e+08	surface
16075	2.65591e+06	2.29034e+06	3.06437e+06	4.44603e+08	surface
16077	1.34874e+06	1.16309e+06	1.55616e+06	2.25781e+08	surface
16079	4649.14	4009.22	5364.14	778273	surface
16081	2.13555e+06	1.84161e+06	2.46398e+06	3.57495e+08	surface
16083	6.86095e+06	5.9166e+06	7.91611e+06	1.14853e+09	surface
16085	86390.7	74499.8	99676.9	1.44619e+07	surface
16087	2.30056e+06	1.98391e+06	2.65437e+06	3.85118e+08	surface
17001	0	0	0	0	surface
17003	0	0	0	0	surface
17005	0	0	0	0	surface
17007	0	0	0	0	surface
17009	0	0	0	0	surface
17011	35488.4	27402.2	44017.1	69696.1	surface
17013	0	0	0	0	surface
17015	0	0	0	0	surface
17017	136039	105042	168732	267168	surface
17019	0	0	0	0	surface
17021	0	0	0	0	surface
17023	0	0	0	0	surface
17025	0	0	0	0	surface
17027	35488.4	27402.2	44017.1	69696.1	surface
17029	0	0	0	0	surface
17031	0	0	0	0	surface
17033	0	0	0	0	surface
17035	0	0	0	0	surface
17037	0	0	0	0	surface
17039	0	0	0	0	surface
17041	0	0	0	0	surface
17043	11829.5	9134.08	14672.4	23232	surface
17045	0	0	0	0	surface
17047	0	0	0	0	surface
17049	0	0	0	0	surface
17051	0	0	0	0	surface
17053	0	0	0	0	surface
17055	0	0	0	0	surface
17057	0	0	0	0	surface
17059	207016	159846	256766	406561	surface
17061	0	0	0	0	surface
17063	0	0	0	0	surface
17065	0	0	0	0	surface
17067	41403.2	31969.3	51353.3	81312.1	surface
17069	0	0	0	0	surface
17071	5914.74	4567.04	7336.18	11616	surface
17073	0	0	0	0	surface
17075	0	0	0	0	surface
17077	0	0	0	0	surface
17079	0	0	0	0	surface
17081	0	0	0	0	surface
17083	0	0	0	0	surface
17085	0	0	0	0	surface
17087	0	0	0	0	surface
17089	0	0	0	0	surface
17091	236590	182682	293447	464641	surface
17093	11829.5	9134.08	14672.4	23232	surface
17095	0	0	0	0	surface
17097	5914.74	4567.04	7336.18	11616	surface
17099	0	0	0	0	surface
17101	0	0	0	0	surface
17103	354884	274022	440171	696961	surface
17105	0	0	0	0	surface
17107	0	0	0	0	surface
17109	0	0	0	0	surface
17111	11829.5	9134.08	14672.4	23232	surface
17113	0	0	0	0	surface
17115	0	0	0	0	surface
17117	0	0	0	0	surface
17119	0	0	0	0	surface
17121	17744.2	13701.1	22008.5	34848.1	surface
17123	0	0	0	0	surface
17125	17744.2	13701.1	22008.5	34848.1	surface
17127	0	0	0	0	surface
17129	0	0	0	0	surface
17131	0	0	0	0	surface
17133	0	0	0	0	surface
17135	0	0	0	0	surface
17137	0	0	0	0	surface
17139	0	0	0	0	surface
17141	0	0	0	0	surface
17143	0	0	0	0	surface
17145	0	0	0	0	surface
17147	0	0	0	0	surface
17149	0	0	0	0	surface
17151	0	0	0	0	surface
17153	0	0	0	0	surface
17155	0	0	0	0	surface
17157	0	0	0	0	surface
17159	0	0	0	0	surface
17161	0	0	0	0	surface
17163	0	0	0	0	surface
17165	0	0	0	0	surface
17167	5914.74	4567.04	7336.18	11616	surface
17169	0	0	0	0	surface
17171	0	0	0	0	surface
17173	23659	18268.2	29344.7	46464.1	surface
17175	0	0	0	0	surface
17177	0	0	0	0	surface
17179	0	0	0	0	surface
17181	0	0	0	0	surface
17183	29573.7	22835.2	36680.9	58080.1	surface
17185	0	0	0	0	surface
17187	0	0	0	0	surface
17189	0	0	0	0	surface
17191	0	0	0	0	surface
17193	106465	82206.7	132051	209088	surface
17195	76891.6	59371.5	95370.3	151008	surface
17197	17744.2	13701.1	22008.5	34848.1	surface
17199	0	0	0	0	surface
17201	0	0	0	0	surface
17203	23659	18268.2	29344.7	46464.1	surface
18001	0	0	0	0	surface
18003	0	0	0	0	surface
18005	42967.9	33133.7	53397.9	255552	surface
18007	9765.44	7530.38	12135.9	58080.1	surface
18009	0	0	0	0	surface
18011	72264.3	55724.8	89805.6	429793	surface
18013	0	0	0	0	surface
18015	0	0	0	0	surface
18017	1953.09	1506.08	2427.18	11616	surface
18019	0	0	0	0	surface
18021	0	0	0	0	surface
18023	0	0	0	0	surface
18025	0	0	0	0	surface
18027	0	0	0	0	surface
18029	0	0	0	0	surface
18031	0	0	0	0	surface
18033	0	0	0	0	surface
18035	0	0	0	0	surface
18037	0	0	0	0	surface
18039	257808	198802	320388	1.53331e+06	surface
18041	0	0	0	0	surface
18043	0	0	0	0	surface
18045	5859.26	4518.23	7281.54	34848.1	surface
18047	0	0	0	0	surface
18049	39061.8	30121.5	48543.6	232320	surface
18051	0	0	0	0	surface
18053	0	0	0	0	surface
18055	0	0	0	0	surface
18057	19530.9	15060.8	24271.8	116160	surface
18059	0	0	0	0	surface
18061	0	0	0	0	surface
18063	0	0	0	0	surface
18065	0	0	0	0	surface
18067	0	0	0	0	surface
18069	0	0	0	0	surface
18071	21484	16566.8	26699	127776	surface
18073	2.05855e+06	1.5874e+06	2.55825e+06	1.22433e+07	surface
18075	13671.6	10542.5	16990.3	81312.1	surface
18077	0	0	0	0	surface
18079	0	0	0	0	surface
18081	0	0	0	0	surface
18083	42967.9	33133.7	53397.9	255552	surface
18085	64451.9	49700.5	80096.9	383329	surface
18087	251948	194284	313106	1.49847e+06	surface
18089	785141	605443	975726	4.66964e+06	surface
18091	2.6269e+06	2.02567e+06	3.26456e+06	1.56235e+07	surface
18093	0	0	0	0	surface
18095	11718.5	9036.46	14563.1	69696.1	surface
18097	1953.09	1506.08	2427.18	11616	surface
18099	46874.1	36145.8	58252.3	278784	surface
18101	5859.26	4518.23	7281.54	34848.1	surface
18103	15624.7	12048.6	19417.4	92928.2	surface
18105	0	0	0	0	surface
18107	1953.09	1506.08	2427.18	11616	surface
18109	0	0	0	0	surface
18111	56639.6	43676.2	70388.2	336865	surface
18113	0	0	0	0	surface
18115	0	0	0	0	surface
18117	0	0	0	0	surface
18119	0	0	0	0	surface
18121	0	0	0	0	surface
18123	0	0	0	0	surface
18125	0	0	0	0	surface
18127	160153	123498	199029	952514	surface
18129	9765.44	7530.38	12135.9	58080.1	surface
18131	121091	93376.8	150485	720193	surface
18133	0	0	0	0	surface
18135	0	0	0	0	surface
18137	0	0	0	0	surface
18139	0	0	0	0	surface
18141	39061.8	30121.5	48543.6	232320	surface
18143	0	0	0	0	surface
18145	0	0	0	0	surface
18147	0	0	0	0	surface
18149	212887	164162	264563	1.26615e+06	surface
18151	58592.6	45182.3	72815.4	348481	surface
18153	15624.7	12048.6	19417.4	92928.2	surface
18155	0	0	0	0	surface
18157	0	0	0	0	surface
18159	0	0	0	0	surface
18161	0	0	0	0	surface
18163	0	0	0	0	surface
18165	0	0	0	0	surface
18167	0	0	0	0	surface
18169	33202.5	25603.3	41262	197472	surface
18171	0	0	0	0	surface
18173	0	0	0	0	surface
18175	0	0	0	0	surface
18177	0	0	0	0	surface
18179	0	0	0	0	surface
18181	9765.44	7530.38	12135.9	58080.1	surface
18183	19530.9	15060.8	24271.8	116160	surface
19001	0	0	0	0	surface
19003	0	0	0	0	surface
19005	0	0	0	0	surface
19007	0	0	0	0	surface
19009	0	0	0	0	surface
19011	0	0	0	0	surface
19013	0	0	0	0	surface
19015	0	0	0	0	surface
19017	9460.79	5115.47	14163.3	58080.1	surface
19019	0	0	0	0	surface
19021	3784.32	2046.19	5665.33	23232	surface
19023	0	0	0	0	surface
19025	0	0	0	0	surface
19027	0	0	0	0	surface
19029	0	0	0	0	surface
19031	0	0	0	0	surface
19033	17029.4	9207.85	25494	104544	surface
19035	0	0	0	0	surface
19037	0	0	0	0	surface
19039	0	0	0	0	surface
19041	24598.1	13300.2	36824.7	151008	surface
19043	0	0	0	0	surface
19045	0	0	0	0	surface
19047	0	0	0	0	surface
19049	0	0	0	0	surface
19051	0	0	0	0	surface
19053	0	0	0	0	surface
19055	3784.32	2046.19	5665.33	23232	surface
19057	0	0	0	0	surface
19059	39735.3	21485	59486	243936	surface
19061	0	0	0	0	surface
19063	0	0	0	0	surface
19065	0	0	0	0	surface
19067	0	0	0	0	surface
19069	0	0	0	0	surface
19071	15137.3	8184.76	22661.3	92928.2	surface
19073	1892.16	1023.09	2832.67	11616	surface
19075	0	0	0	0	surface
19077	0	0	0	0	surface
19079	0	0	0	0	surface
19081	0	0	0	0	surface
19083	0	0	0	0	surface
19085	0	0	0	0	surface
19087	0	0	0	0	surface
19089	0	0	0	0	surface
19091	0	0	0	0	surface
19093	0	0	0	0	surface
19095	0	0	0	0	surface
19097	1892.16	1023.09	2832.67	11616	surface
19099	0	0	0	0	surface
19101	0	0	0	0	surface
19103	3784.32	2046.19	5665.33	23232	surface
19105	0	0	0	0	surface
19107	0	0	0	0	surface
19109	0	0	0	0	surface
19111	9460.79	5115.47	14163.3	58080.1	surface
19113	0	0	0	0	surface
19115	1892.16	1023.09	2832.67	11616	surface
19117	0	0	0	0	surface
19119	45411.8	24554.3	67984	278784	surface
19121	28382.4	15346.4	42490	174240	surface
19123	0	0	0	0	surface
19125	0	0	0	0	surface
19127	0	0	0	0	surface
19129	0	0	0	0	surface
19131	22705.9	12277.1	33992	139392	surface
19133	0	0	0	0	surface
19135	0	0	0	0	surface
19137	0	0	0	0	surface
19139	0	0	0	0	surface
19141	13245.1	7161.66	19828.7	81312.1	surface
19143	1892.16	1023.09	2832.67	11616	surface
19145	0	0	0	0	surface
19147	17029.4	9207.85	25494	104544	surface
19149	5676.48	3069.28	8498	34848.1	surface
19151	0	0	0	0	surface
19153	0	0	0	0	surface
19155	0	0	0	0	surface
19157	0	0	0	0	surface
19159	0	0	0	0	surface
19161	3784.32	2046.19	5665.33	23232	surface
19163	0	0	0	0	surface
19165	0	0	0	0	surface
19167	32166.7	17392.6	48155.3	197472	surface
19169	0	0	0	0	surface
19171	0	0	0	0	surface
19173	0	0	0	0	surface
19175	0	0	0	0	surface
19177	0	0	0	0	surface
19179	0	0	0	0	surface
19181	0	0	0	0	surface
19183	0	0	0	0	surface
19185	0	0	0	0	surface
19187	0	0	0	0	surface
19189	0	0	0	0	surface
19191	5676.48	3069.28	8498	34848.1	surface
19193	0	0	0	0	surface
19195	0	0	0	0	surface
19197	0	0	0	0	surface
20001	2291.63	2001.74	2594.83	11616	surface
20003	132915	116101	150500	673729	surface
20005	48124.3	42036.6	54491.4	243936	surface
20007	0	0	0	0	surface
20009	0	0	0	0	surface
20011	0	0	0	0	surface
20013	311662	272237	352897	1.57978e+06	surface
20015	57290.9	50043.6	64870.7	290401	surface
20017	0	0	0	0	surface
20019	0	0	0	0	surface
20021	68749	60052.3	77844.8	348481	surface
20023	0	0	0	0	surface
20025	0	0	0	0	surface
20027	698949	610532	791423	3.54289e+06	surface
20029	112290	98085.4	127147	569185	surface
20031	48124.3	42036.6	54491.4	243936	surface
20033	0	0	0	0	surface
20035	73332.3	64055.8	83034.5	371713	surface
20037	89373.8	78068	101198	453025	surface
20039	0	0	0	0	surface
20041	25208	22019.2	28543.1	127776	surface
20043	0	0	0	0	surface
20045	0	0	0	0	surface
20047	0	0	0	0	surface
20049	0	0	0	0	surface
20051	4583.27	4003.49	5189.66	23232	surface
20053	11458.2	10008.7	12974.1	58080.1	surface
20055	0	0	0	0	surface
20057	0	0	0	0	surface
20059	64165.8	56048.8	72655.2	325249	surface
20061	66457.4	58050.5	75250	336865	surface
20063	0	0	0	0	surface
20065	0	0	0	0	surface
20067	0	0	0	0	surface
20069	0	0	0	0	surface
20071	0	0	0	0	surface
20073	4583.27	4003.49	5189.66	23232	surface
20075	967070	844735	1.09502e+06	4.90196e+06	surface
20077	29791.3	26022.7	33732.8	151008	surface
20079	61874.1	54047.1	70060.4	313633	surface
20081	0	0	0	0	surface
20083	11458.2	10008.7	12974.1	58080.1	surface
20085	11458.2	10008.7	12974.1	58080.1	surface
20087	18333.1	16013.9	20758.6	92928.2	surface
20089	6.69616e+06	5.84909e+06	7.58209e+06	3.3942e+07	surface
20091	112290	98085.4	127147	569185	surface
20093	9.26279e+06	8.09104e+06	1.04883e+07	4.6952e+07	surface
20095	41249.4	36031.4	46706.9	209088	surface
20097	0	0	0	0	surface
20099	0	0	0	0	surface
20101	0	0	0	0	surface
20103	2291.63	2001.74	2594.83	11616	surface
20105	43541.1	38033.1	49301.7	220704	surface
20107	9166.54	8006.97	10379.3	46464.1	surface
20109	0	0	0	0	surface
20111	9166.54	8006.97	10379.3	46464.1	surface
20113	254371	222193	288026	1.28938e+06	surface
20115	119165	104091	134931	604033	surface
20117	84790.5	74064.5	96008.6	429793	surface
20119	0	0	0	0	surface
20121	18333.1	16013.9	20758.6	92928.2	surface
20123	2.64455e+06	2.31001e+06	2.99443e+06	1.34049e+07	surface
20125	36666.2	32027.9	41517.2	185856	surface
20127	22916.3	20017.4	25948.3	116160	surface
20129	0	0	0	0	surface
20131	64165.8	56048.8	72655.2	325249	surface
20133	11458.2	10008.7	12974.1	58080.1	surface
20135	4583.27	4003.49	5189.66	23232	surface
20137	43541.1	38033.1	49301.7	220704	surface
20139	20624.7	18015.7	23353.5	104544	surface
20141	194789	170148	220560	987362	surface
20143	27499.6	24020.9	31137.9	139392	surface
20145	38957.8	34029.6	44112.1	197472	surface
20147	2.92413e+06	2.55422e+06	3.311e+06	1.4822e+07	surface
20149	171873	150131	194612	871202	surface
20151	0	0	0	0	surface
20153	0	0	0	0	surface
20155	0	0	0	0	surface
20157	536243	468408	607190	2.71815e+06	surface
20159	9166.54	8006.97	10379.3	46464.1	surface
20161	9166.54	8006.97	10379.3	46464.1	surface
20163	0	0	0	0	surface
20165	6874.9	6005.23	7784.48	34848.1	surface
20167	0	0	0	0	surface
20169	119165	104091	134931	604033	surface
20171	0	0	0	0	surface
20173	54999.2	48041.8	62275.9	278784	surface
20175	0	0	0	0	surface
20177	29791.3	26022.7	33732.8	151008	surface
20179	0	0	0	0	surface
20181	0	0	0	0	surface
20183	52707.6	46040.1	59681	267168	surface
20185	0	0	0	0	surface
20187	0	0	0	0	surface
20189	0	0	0	0	surface
20191	73332.3	64055.8	83034.5	371713	surface
20193	0	0	0	0	surface
20195	0	0	0	0	surface
20197	80207.2	70061	90819	406561	surface
20199	0	0	0	0	surface
20201	274996	240209	311379	1.39392e+06	surface
20203	0	0	0	0	surface
20205	116873	102089	132336	592417	surface
20207	13749.8	12010.5	15569	69696.1	surface
20209	0	0	0	0	surface
21001	2041.93	1301.62	2853.74	34848.1	surface
21003	8848.36	5640.36	12366.2	151008	surface
21005	6806.43	4338.74	9512.48	116160	surface
21007	12251.6	7809.73	17122.5	209088	surface
21009	7487.07	4772.62	10463.7	127776	surface
21011	1361.29	867.748	1902.5	23232	surface
21013	680.643	433.874	951.248	11616	surface
21015	6125.79	3904.87	8561.23	104544	surface
21017	10890.3	6941.99	15220	185856	surface
21019	680.643	433.874	951.248	11616	surface
21021	6806.43	4338.74	9512.48	116160	surface
21023	6125.79	3904.87	8561.23	104544	surface
21025	680.643	433.874	951.248	11616	surface
21027	1361.29	867.748	1902.5	23232	surface
21029	44241.8	28201.8	61831.1	755041	surface
21031	4764.5	3037.12	6658.74	81312.1	surface
21033	55812.7	35577.7	78002.3	952514	surface
21035	110945	70721.5	155053	1.89341e+06	surface
21037	2041.93	1301.62	2853.74	34848.1	surface
21039	17696.7	11280.7	24732.5	302017	surface
21041	2041.93	1301.62	2853.74	34848.1	surface
21043	1361.29	867.748	1902.5	23232	surface
21045	2722.57	1735.5	3804.99	46464.1	surface
21047	96651.3	61610.1	135077	1.64947e+06	surface
21049	6806.43	4338.74	9512.48	116160	surface
21051	5445.14	3470.99	7609.98	92928.2	surface
21053	9529	6074.24	13317.5	162624	surface
21055	32670.9	20826	45659.9	557569	surface
21057	10890.3	6941.99	15220	185856	surface
21059	279744	178322	390963	4.77418e+06	surface
21061	680.643	433.874	951.248	11616	surface
21063	2722.57	1735.5	3804.99	46464.1	surface
21065	0	0	0	0	surface
21067	32670.9	20826	45659.9	557569	surface
21069	4764.5	3037.12	6658.74	81312.1	surface
21071	0	0	0	0	surface
21073	10209.6	6508.11	14268.7	174240	surface
21075	71467.5	45556.8	99881.1	1.21968e+06	surface
21077	1361.29	867.748	1902.5	23232	surface
21079	6125.79	3904.87	8561.23	104544	surface
21081	1361.29	867.748	1902.5	23232	surface
21083	130683	83303.8	182640	2.23028e+06	surface
21085	2041.93	1301.62	2853.74	34848.1	surface
21087	2041.93	1301.62	2853.74	34848.1	surface
21089	4083.86	2603.24	5707.49	69696.1	surface
21091	16335.4	10413	22830	278784	surface
21093	21780.6	13884	30439.9	371713	surface
21095	3403.21	2169.37	4756.24	58080.1	surface
21097	57854.7	36879.3	80856.1	987362	surface
21099	5445.14	3470.99	7609.98	92928.2	surface
21101	174245	111072	243520	2.9737e+06	surface
21103	23141.9	14751.7	32342.4	394945	surface
21105	178328	113675	249227	3.0434e+06	surface
21107	6125.79	3904.87	8561.23	104544	surface
21109	680.643	433.874	951.248	11616	surface
21111	5445.14	3470.99	7609.98	92928.2	surface
21113	5445.14	3470.99	7609.98	92928.2	surface
21115	7487.07	4772.62	10463.7	127776	surface
21117	2041.93	1301.62	2853.74	34848.1	surface
21119	0	0	0	0	surface
21121	3403.21	2169.37	4756.24	58080.1	surface
21123	3403.21	2169.37	4756.24	58080.1	surface
21125	2041.93	1301.62	2853.74	34848.1	surface
21127	680.643	433.874	951.248	11616	surface
21129	680.643	433.874	951.248	11616	surface
21131	0	0	0	0	surface
21133	3403.21	2169.37	4756.24	58080.1	surface
21135	680.643	433.874	951.248	11616	surface
21137	7487.07	4772.62	10463.7	127776	surface
21139	0	0	0	0	surface
21141	78954.6	50329.4	110345	1.34746e+06	surface
21143	25864.4	16487.2	36147.4	441409	surface
21145	8167.72	5206.49	11415	139392	surface
21147	0	0	0	0	surface
21149	33351.5	21259.8	46611.2	569185	surface
21151	6806.43	4338.74	9512.48	116160	surface
21153	3403.21	2169.37	4756.24	58080.1	surface
21155	8848.36	5640.36	12366.2	151008	surface
21157	3403.21	2169.37	4756.24	58080.1	surface
21159	0	0	0	0	surface
21161	680.643	433.874	951.248	11616	surface
21163	0	0	0	0	surface
21165	7487.07	4772.62	10463.7	127776	surface
21167	1361.29	867.748	1902.5	23232	surface
21169	3403.21	2169.37	4756.24	58080.1	surface
21171	2722.57	1735.5	3804.99	46464.1	surface
21173	0	0	0	0	surface
21175	1361.29	867.748	1902.5	23232	surface
21177	4764.5	3037.12	6658.74	81312.1	surface
21179	21099.9	13450.1	29488.7	360097	surface
21181	4083.86	2603.24	5707.49	69696.1	surface
21183	16335.4	10413	22830	278784	surface
21185	4764.5	3037.12	6658.74	81312.1	surface
21187	9529	6074.24	13317.5	162624	surface
21189	1361.29	867.748	1902.5	23232	surface
21191	26545.1	16921.1	37098.7	453025	surface
21193	3403.21	2169.37	4756.24	58080.1	surface
21195	0	0	0	0	surface
21197	680.643	433.874	951.248	11616	surface
21199	10890.3	6941.99	15220	185856	surface
21201	1361.29	867.748	1902.5	23232	surface
21203	680.643	433.874	951.248	11616	surface
21205	680.643	433.874	951.248	11616	surface
21207	680.643	433.874	951.248	11616	surface
21209	24503.1	15619.5	34244.9	418177	surface
21211	37435.4	23863.1	52318.6	638881	surface
21213	5445.14	3470.99	7609.98	92928.2	surface
21215	10209.6	6508.11	14268.7	174240	surface
21217	2722.57	1735.5	3804.99	46464.1	surface
21219	43561.2	27767.9	60879.9	743425	surface
21221	44241.8	28201.8	61831.1	755041	surface
21223	2722.57	1735.5	3804.99	46464.1	surface
21225	76912.7	49027.8	107491	1.31261e+06	surface
21227	12251.6	7809.73	17122.5	209088	surface
21229	9529	6074.24	13317.5	162624	surface
21231	4083.86	2603.24	5707.49	69696.1	surface
21233	10890.3	6941.99	15220	185856	surface
21235	680.643	433.874	951.248	11616	surface
21237	1361.29	867.748	1902.5	23232	surface
21239	9529	6074.24	13317.5	162624	surface
22001	1.43967e+06	1.03834e+06	1.85355e+06	5.61053e+07	surface
22003	214231	154512	275818	8.34879e+06	surface
22005	0	0	0	0	surface
22007	12342.5	8901.92	15890.8	481000	surface
22009	101679	73334.8	130910	3.96253e+06	surface
22011	1175.48	847.802	1513.41	45809.6	surface
22013	4408.04	3179.26	5675.28	171786	surface
22015	14399.6	10385.6	18539.2	561167	surface
22017	33501.1	24162.3	43132.1	1.30557e+06	surface
22019	183375	132257	236092	7.14629e+06	surface
22021	74055.1	53411.5	95344.7	2.886e+06	surface
22023	402014	289948	517585	1.56669e+07	surface
22025	201595	145398	259549	7.85634e+06	surface
22027	0	0	0	0	surface
22029	178085	128442	229281	6.94015e+06	surface
22031	3526.44	2543.4	4540.22	137429	surface
22033	0	0	0	0	surface
22035	124307	89655	160043	4.84436e+06	surface
22037	1763.22	1271.7	2270.11	68714.4	surface
22039	253609	182913	326518	9.88341e+06	surface
22041	194248	140099	250091	7.57003e+06	surface
22043	47019.1	33912.1	60536.3	1.83238e+06	surface
22045	54365.9	39210.8	69995.1	2.11869e+06	surface
22047	17338.3	12505.1	22322.8	675691	surface
22049	0	0	0	0	surface
22051	0	0	0	0	surface
22053	1.38324e+06	997650	1.7809e+06	5.39064e+07	surface
22055	38203.1	27553.5	49185.7	1.48881e+06	surface
22057	17044.4	12293.1	21944.4	664239	surface
22059	4408.04	3179.26	5675.28	171786	surface
22061	0	0	0	0	surface
22063	0	0	0	0	surface
22065	134886	97285.2	173663	5.25665e+06	surface
22067	798738	576081	1.02836e+06	3.11276e+07	surface
22069	316498	228271	407485	1.23342e+07	surface
22071	293.87	211.95	378.352	11452.4	surface
22073	372039	268329	478993	1.44987e+07	surface
22075	0	0	0	0	surface
22077	0	0	0	0	surface
22079	407009	293551	524017	1.58616e+07	surface
22081	12048.7	8689.97	15512.4	469548	surface
22083	223929	161506	288304	8.72672e+06	surface
22085	0	0	0	0	surface
22087	0	0	0	0	surface
22089	587.739	423.901	756.704	22904.8	surface
22091	0	0	0	0	surface
22093	9991.57	7206.31	12864	389381	surface
22095	4701.91	3391.21	6053.63	183238	surface
22097	262132	189060	337490	1.02155e+07	surface
22099	224516	161930	289061	8.74963e+06	surface
22101	21158.6	15260.4	27241.3	824572	surface
22103	0	0	0	0	surface
22105	0	0	0	0	surface
22107	101679	73334.8	130910	3.96253e+06	surface
22109	0	0	0	0	surface
22111	0	0	0	0	surface
22113	1.80554e+06	1.30222e+06	2.32459e+06	7.03635e+07	surface
22115	0	0	0	0	surface
22117	2350.96	1695.6	3026.81	91619.1	surface
22119	0	0	0	0	surface
22121	24685	17803.8	31781.6	962001	surface
22123	60831	43873.7	78318.8	2.37065e+06	surface
22125	7640.61	5510.71	9837.15	297762	surface
22127	0	0	0	0	surface
23001	79154.4	39298.8	124448	394945	surface
23003	817153	405702	1.28474e+06	4.07722e+06	surface
23005	55873.7	27740.3	87845.3	278784	surface
23007	4656.14	2311.69	7320.45	23232	surface
23009	190902	94779.4	300138	952514	surface
23011	41905.3	20805.2	65884	209088	surface
23013	39577.2	19649.4	62223.8	197472	surface
23015	13968.4	6935.08	21961.3	69696.1	surface
23017	41905.3	20805.2	65884	209088	surface
23019	225823	112117	355042	1.12675e+06	surface
23021	13968.4	6935.08	21961.3	69696.1	surface
23023	20952.6	10402.6	32942	104544	surface
23025	16296.5	8090.93	25621.6	81312.1	surface
23027	20952.6	10402.6	32942	104544	surface
23029	854402	424196	1.3433e+06	4.26308e+06	surface
23031	135028	67039.1	212293	673729	surface
24001	3421.48	2287.65	4636.52	11616	surface
24003	30793.3	20588.8	41728.7	104544	surface
24005	37636.3	25164.1	51001.7	127776	surface
24009	6842.97	4575.3	9273.04	23232	surface
24011	1.18383e+06	791526	1.60424e+06	4.01914e+06	surface
24013	30793.3	20588.8	41728.7	104544	surface
24015	6842.97	4575.3	9273.04	23232	surface
24017	30793.3	20588.8	41728.7	104544	surface
24019	242925	162423	329193	824737	surface
24021	1.38228e+06	924210	1.87315e+06	4.69287e+06	surface
24023	0	0	0	0	surface
24025	10264.4	6862.94	13909.6	34848.1	surface
24027	17107.4	11438.2	23182.6	58080.1	surface
24029	174496	116670	236463	592417	surface
24031	88958.6	59478.8	120550	302017	surface
24033	61586.7	41177.7	83457.4	209088	surface
24035	574809	384325	778936	1.95149e+06	surface
24037	0	0	0	0	surface
24039	10264.4	6862.94	13909.6	34848.1	surface
24041	246347	164711	333830	836353	surface
24043	20528.9	13725.9	27819.1	69696.1	surface
24045	51322.2	34314.7	69547.8	174240	surface
24047	82115.6	54903.5	111277	278784	surface
24510	0	0	0	0	surface
25001	160329	72375.1	258252	1.73079e+06	surface
25003	17216.6	7771.82	27731.7	185856	surface
25005	186154	84032.8	299849	2.00957e+06	surface
25007	100071	45173.7	161191	1.08029e+06	surface
25009	22596.7	10200.5	36397.9	243936	surface
25011	64562.1	29144.3	103994	696961	surface
25013	27976.9	12629.2	45064	302017	surface
25015	24748.8	11172	39864.3	267168	surface
25017	92539	41773.5	149058	998978	surface
25019	19368.6	8743.3	31198.2	209088	surface
25021	18292.6	8257.56	29465	197472	surface
25023	1.80128e+06	813127	2.90143e+06	1.94452e+07	surface
25025	0	0	0	0	surface
25027	58105.9	26229.9	93594.6	627265	surface
26001	0	0	0	0	surface
26003	0	0	0	0	surface
26005	3.11173e+06	2.49044e+06	3.77242e+06	7.4691e+06	surface
26007	0	0	0	0	surface
26009	14518.2	11619.5	17600.7	34848.1	surface
26011	62912.1	50351	76269.8	151008	surface
26013	0	0	0	0	surface
26015	667836	534495	809633	1.60301e+06	surface
26017	875930	701041	1.06191e+06	2.1025e+06	surface
26019	0	0	0	0	surface
26021	1.33083e+06	1.06512e+06	1.6134e+06	3.19441e+06	surface
26023	2.8504e+06	2.28129e+06	3.45561e+06	6.84184e+06	surface
26025	1.1179e+06	894699	1.35526e+06	2.6833e+06	surface
26027	740427	592593	897637	1.77725e+06	surface
26029	0	0	0	0	surface
26031	0	0	0	0	surface
26033	0	0	0	0	surface
26035	0	0	0	0	surface
26037	706551	565481	856569	1.69594e+06	surface
26039	0	0	0	0	surface
26041	67751.5	54224.2	82136.7	162624	surface
26043	9678.78	7746.31	11733.8	23232	surface
26045	29036.4	23238.9	35201.4	69696.1	surface
26047	0	0	0	0	surface
26049	4839.39	3873.16	5866.91	11616	surface
26051	0	0	0	0	surface
26053	0	0	0	0	surface
26055	9678.78	7746.31	11733.8	23232	surface
26057	203254	162673	246410	487873	surface
26059	285524	228516	346148	685345	surface
26061	0	0	0	0	surface
26063	188736	151053	228809	453025	surface
26065	33875.7	27112.1	41068.4	81312.1	surface
26067	401670	321472	486953	964130	surface
26069	0	0	0	0	surface
26071	9678.78	7746.31	11733.8	23232	surface
26073	435545	348584	528022	1.04544e+06	surface
26075	542012	433793	657094	1.30099e+06	surface
26077	1.20501e+06	964416	1.46086e+06	2.89239e+06	surface
26079	517815	414428	627759	1.24291e+06	surface
26081	769463	615832	932838	1.84695e+06	surface
26083	0	0	0	0	surface
26085	0	0	0	0	surface
26087	87109.1	69716.8	105604	209088	surface
26089	4839.39	3873.16	5866.91	11616	surface
26091	367794	294360	445885	882818	surface
26093	0	0	0	0	surface
26095	0	0	0	0	surface
26097	0	0	0	0	surface
26099	353276	282740	428284	847970	surface
26101	188736	151053	228809	453025	surface
26103	14518.2	11619.5	17600.7	34848.1	surface
26105	372633	298233	451752	894434	surface
26107	241970	193658	293345	580801	surface
26109	0	0	0	0	surface
26111	38715.1	30985.2	46935.3	92928.2	surface
26113	271006	216897	328547	650497	surface
26115	295203	236262	357881	708577	surface
26117	1.597e+06	1.27814e+06	1.93608e+06	3.83329e+06	surface
26119	0	0	0	0	surface
26121	377473	302106	457619	906050	surface
26123	241970	193658	293345	580801	surface
26125	43554.5	34858.4	52802.2	104544	surface
26127	372633	298233	451752	894434	surface
26129	0	0	0	0	surface
26131	0	0	0	0	surface
26133	58072.7	46477.9	70402.9	139392	surface
26135	0	0	0	0	surface
26137	0	0	0	0	surface
26139	1.55828e+06	1.24716e+06	1.88914e+06	3.74036e+06	surface
26141	29036.4	23238.9	35201.4	69696.1	surface
26143	0	0	0	0	surface
26145	48393.9	38731.6	58669.1	116160	surface
26147	58072.7	46477.9	70402.9	139392	surface
26149	4.56839e+06	3.65626e+06	5.53836e+06	1.09655e+07	surface
26151	43554.5	34858.4	52802.2	104544	surface
26153	9678.78	7746.31	11733.8	23232	surface
26155	14518.2	11619.5	17600.7	34848.1	surface
26157	1.28244e+06	1.02639e+06	1.55473e+06	3.07825e+06	surface
26159	546851	437667	662961	1.31261e+06	surface
26161	116145	92955.7	140806	278784	surface
26163	53233.3	42604.7	64536	127776	surface
26165	0	0	0	0	surface
27001	203617	163286	246900	4.69287e+06	surface
27003	18648.1	14954.4	22612.1	429793	surface
27005	0	0	0	0	surface
27007	155233	124485	188231	3.57773e+06	surface
27009	3024.02	2425.04	3666.83	69696.1	surface
27011	0	0	0	0	surface
27013	1008.01	808.347	1222.28	23232	surface
27015	11088.1	8891.82	13445	255552	surface
27017	0	0	0	0	surface
27019	0	0	0	0	surface
27021	0	0	0	0	surface
27023	1512.01	1212.52	1833.41	34848.1	surface
27025	0	0	0	0	surface
27027	7056.04	5658.43	8555.93	162624	surface
27029	388586	311618	471187	8.95595e+06	surface
27031	0	0	0	0	surface
27033	2016.01	1616.69	2444.55	46464.1	surface
27035	5544.03	4445.91	6722.52	127776	surface
27037	22680.1	18187.8	27501.2	522721	surface
27039	0	0	0	0	surface
27041	2016.01	1616.69	2444.55	46464.1	surface
27043	0	0	0	0	surface
27045	1008.01	808.347	1222.28	23232	surface
27047	1008.01	808.347	1222.28	23232	surface
27049	0	0	0	0	surface
27051	0	0	0	0	surface
27053	6048.04	4850.08	7333.66	139392	surface
27055	0	0	0	0	surface
27057	2016.01	1616.69	2444.55	46464.1	surface
27059	0	0	0	0	surface
27061	2520.01	2020.87	3055.69	58080.1	surface
27063	504.003	404.174	611.138	11616	surface
27065	0	0	0	0	surface
27067	0	0	0	0	surface
27069	40824.2	32738.1	49502.2	940898	surface
27071	27720.2	22229.6	33612.6	638881	surface
27073	3024.02	2425.04	3666.83	69696.1	surface
27075	0	0	0	0	surface
27077	37800.2	30313	45835.4	871202	surface
27079	0	0	0	0	surface
27081	0	0	0	0	surface
27083	1512.01	1212.52	1833.41	34848.1	surface
27085	0	0	0	0	surface
27087	0	0	0	0	surface
27089	0	0	0	0	surface
27091	0	0	0	0	surface
27093	504.003	404.174	611.138	11616	surface
27095	0	0	0	0	surface
27097	5544.03	4445.91	6722.52	127776	surface
27099	0	0	0	0	surface
27101	0	0	0	0	surface
27103	0	0	0	0	surface
27105	0	0	0	0	surface
27107	504.003	404.174	611.138	11616	surface
27109	0	0	0	0	surface
27111	33264.2	26675.5	40335.1	766657	surface
27113	21672.1	17379.5	26278.9	499489	surface
27115	0	0	0	0	surface
27117	2016.01	1616.69	2444.55	46464.1	surface
27119	289802	232400	351404	6.67921e+06	surface
27121	2520.01	2020.87	3055.69	58080.1	surface
27123	0	0	0	0	surface
27125	55440.3	44459.1	67225.2	1.27776e+06	surface
27127	0	0	0	0	surface
27129	3528.02	2829.22	4277.97	81312.1	surface
27131	0	0	0	0	surface
27133	2520.01	2020.87	3055.69	58080.1	surface
27135	0	0	0	0	surface
27137	0	0	0	0	surface
27139	0	0	0	0	surface
27141	4032.02	3233.39	4889.1	92928.2	surface
27143	0	0	0	0	surface
27145	25704.2	20612.9	31168	592417	surface
27147	0	0	0	0	surface
27149	4032.02	3233.39	4889.1	92928.2	surface
27151	3024.02	2425.04	3666.83	69696.1	surface
27153	13104.1	10508.5	15889.6	302017	surface
27155	0	0	0	0	surface
27157	0	0	0	0	surface
27159	79128.5	63455.3	95948.7	1.82372e+06	surface
27161	0	0	0	0	surface
27163	11088.1	8891.82	13445	255552	surface
27165	7560.04	6062.6	9167.07	174240	surface
27167	4536.03	3637.56	5500.24	104544	surface
27169	0	0	0	0	surface
27171	1008.01	808.347	1222.28	23232	surface
27173	0	0	0	0	surface
28001	4186.56	3352.23	5082.19	45809.6	surface
28003	16746.2	13408.9	20328.8	183238	surface
28005	5233.2	4190.28	6352.74	57262	surface
28007	3139.92	2514.17	3811.64	34357.2	surface
28009	83731.2	67044.5	101644	916191	surface
28011	1.75731e+06	1.4071e+06	2.13325e+06	1.92286e+07	surface
28013	116177	93024.3	141031	1.27122e+06	surface
28015	58611.8	46931.2	71150.7	641334	surface
28017	283639	227113	344318	3.1036e+06	surface
28019	46052.1	36874.5	55904.1	503905	surface
28021	155949	124870	189312	1.70641e+06	surface
28023	28259.3	22627.5	34304.8	309215	surface
28025	59658.4	47769.2	72421.2	652786	surface
28027	648916	519595	787739	7.10048e+06	surface
28029	13606.3	10894.7	16517.1	148881	surface
28031	42912.2	34360.3	52092.4	469548	surface
28033	54425.3	43578.9	66068.5	595524	surface
28035	61751.7	49445.3	74962.3	675691	surface
28037	2093.28	1676.11	2541.1	22904.8	surface
28039	35585.7	28493.9	43198.6	389381	surface
28041	15699.6	12570.8	19058.2	171786	surface
28043	5233.2	4190.28	6352.74	57262	surface
28045	3139.92	2514.17	3811.64	34357.2	surface
28047	6279.84	5028.34	7623.29	68714.4	surface
28049	36632.4	29332	44469.2	400834	surface
28051	205141	164259	249027	2.24467e+06	surface
28053	470988	377125	571746	5.15358e+06	surface
28055	182115	145822	221075	1.99272e+06	surface
28057	4186.56	3352.23	5082.19	45809.6	surface
28059	11513	9218.62	13976	125976	surface
28061	3139.92	2514.17	3811.64	34357.2	surface
28063	0	0	0	0	surface
28065	24072.7	19275.3	29222.6	263405	surface
28067	31399.2	25141.7	38116.4	343572	surface
28069	9419.76	7542.51	11434.9	103072	surface
28071	62798.4	50283.4	76232.9	687144	surface
28073	16746.2	13408.9	20328.8	183238	surface
28075	8373.12	6704.45	10164.4	91619.1	surface
28077	14653	11732.8	17787.7	160333	surface
28079	6279.84	5028.34	7623.29	68714.4	surface
28081	35585.7	28493.9	43198.6	389381	surface
28083	885457	708996	1.07488e+06	9.68872e+06	surface
28085	13606.3	10894.7	16517.1	148881	surface
28087	458428	367069	556500	5.01615e+06	surface
28089	10466.4	8380.57	12705.5	114524	surface
28091	12559.7	10056.7	15246.6	137429	surface
28093	339111	271530	411657	3.71058e+06	surface
28095	49192.1	39388.7	59715.7	538262	surface
28097	3139.92	2514.17	3811.64	34357.2	surface
28099	2093.28	1676.11	2541.1	22904.8	surface
28101	46052.1	36874.5	55904.1	503905	surface
28103	1.66416e+06	1.33251e+06	2.02017e+06	1.82093e+07	surface
28105	29305.9	23465.6	35575.3	320667	surface
28107	95244.2	76263.1	115620	1.04217e+06	surface
28109	99430.7	79615.4	120702	1.08798e+06	surface
28111	33492.5	26817.8	40657.5	366477	surface
28113	17792.9	14247	21599.3	194691	surface
28115	186302	149174	226157	2.03853e+06	surface
28117	1046.64	838.057	1270.55	11452.4	surface
28119	414469	331870	503137	4.53515e+06	surface
28121	3139.92	2514.17	3811.64	34357.2	surface
28123	5233.2	4190.28	6352.74	57262	surface
28125	360044	288291	437068	3.93962e+06	surface
28127	87917.7	70396.7	106726	962001	surface
28129	9419.76	7542.51	11434.9	103072	surface
28131	8373.12	6704.45	10164.4	91619.1	surface
28133	1.33551e+06	1.06936e+06	1.62122e+06	1.46133e+07	surface
28135	507620	406457	616216	5.55441e+06	surface
28137	29305.9	23465.6	35575.3	320667	surface
28139	24072.7	19275.3	29222.6	263405	surface
28141	66984.9	53635.6	81315	732953	surface
28143	502387	402267	609863	5.49715e+06	surface
28145	6279.84	5028.34	7623.29	68714.4	surface
28147	3139.92	2514.17	3811.64	34357.2	surface
28149	25119.3	20113.4	30493.1	274857	surface
28151	1.26329e+06	1.01153e+06	1.53355e+06	1.3823e+07	surface
28153	36632.4	29332	44469.2	400834	surface
28155	65938.3	52797.6	80044.5	721501	surface
28157	35585.7	28493.9	43198.6	389381	surface
28159	5233.2	4190.28	6352.74	57262	surface
28161	0	0	0	0	surface
28163	197815	158393	240133	2.1645e+06	surface
29001	8265.41	6634.31	10034.3	57262	surface
29003	28102.4	22556.6	34116.5	194691	surface
29005	0	0	0	0	surface
29007	2.34738e+06	1.88414e+06	2.84973e+06	1.62624e+07	surface
29009	0	0	0	0	surface
29011	158696	127379	192658	1.09943e+06	surface
29013	211594	169838	256877	1.46591e+06	surface
29015	0	0	0	0	surface
29017	649661	521456	788694	4.50079e+06	surface
29019	0	0	0	0	surface
29021	0	0	0	0	surface
29023	137206	110129	166569	950549	surface
29025	9918.49	7961.17	12041.1	68714.4	surface
29027	360372	289256	437494	2.49662e+06	surface
29029	0	0	0	0	surface
29031	0	0	0	0	surface
29033	0	0	0	0	surface
29035	23143.1	18576.1	28096	160333	surface
29037	269452	216278	327117	1.86674e+06	surface
29039	110756	88899.7	134459	767310	surface
29041	371943	298544	451542	2.57679e+06	surface
29043	0	0	0	0	surface
29045	611640	490939	742536	4.23739e+06	surface
29047	61164	49093.9	74253.6	423739	surface
29049	28102.4	22556.6	34116.5	194691	surface
29051	82654.1	66343.1	100343	572620	surface
29053	71082.5	57055	86294.7	492453	surface
29055	3306.16	2653.72	4013.71	22904.8	surface
29057	735621	590453	893050	5.09631e+06	surface
29059	23143.1	18576.1	28096	160333	surface
29061	13224.7	10614.9	16054.8	91619.1	surface
29063	1653.08	1326.86	2006.85	11452.4	surface
29065	42980.1	34498.4	52178.2	297762	surface
29067	34714.7	27864.1	42143.9	240500	surface
29069	0	0	0	0	surface
29071	0	0	0	0	surface
29073	71082.5	57055	86294.7	492453	surface
29075	4959.24	3980.58	6020.56	34357.2	surface
29077	1653.08	1326.86	2006.85	11452.4	surface
29079	51245.5	41132.7	62212.5	355024	surface
29081	4959.24	3980.58	6020.56	34357.2	surface
29083	56204.8	45113.3	68233	389381	surface
29085	14877.7	11941.8	18061.7	103072	surface
29087	1.82996e+06	1.46884e+06	2.22159e+06	1.26778e+07	surface
29089	0	0	0	0	surface
29091	13224.7	10614.9	16054.8	91619.1	surface
29093	46286.3	37152.1	56191.9	320667	surface
29095	64470.2	51747.6	78267.3	446643	surface
29097	201676	161877	244836	1.39719e+06	surface
29099	59510.9	47767	72246.8	412286	surface
29101	330616	265372	401371	2.29048e+06	surface
29103	28102.4	22556.6	34116.5	194691	surface
29105	19837	15922.3	24082.3	137429	surface
29107	0	0	0	0	surface
29109	8265.41	6634.31	10034.3	57262	surface
29111	358719	287929	435487	2.48517e+06	surface
29113	3306.16	2653.72	4013.71	22904.8	surface
29115	61164	49093.9	74253.6	423739	surface
29117	42980.1	34498.4	52178.2	297762	surface
29119	57857.8	46440.1	70239.9	400834	surface
29121	33061.6	26537.2	40137.1	229048	surface
29123	14877.7	11941.8	18061.7	103072	surface
29125	18183.9	14595.5	22075.4	125976	surface
29127	297555	238835	361234	2.06143e+06	surface
29129	18183.9	14595.5	22075.4	125976	surface
29131	94225.6	75631.1	114391	652786	surface
29133	0	0	0	0	surface
29135	0	0	0	0	surface
29137	102491	82265.4	124425	710048	surface
29139	310779	249450	377289	2.15305e+06	surface
29141	0	0	0	0	surface
29143	0	0	0	0	surface
29145	28102.4	22556.6	34116.5	194691	surface
29147	33061.6	26537.2	40137.1	229048	surface
29149	0	0	0	0	surface
29151	219860	176473	266912	1.52317e+06	surface
29153	13224.7	10614.9	16054.8	91619.1	surface
29155	0	0	0	0	surface
29157	79347.9	63689.3	96329	549715	surface
29159	42980.1	34498.4	52178.2	297762	surface
29161	0	0	0	0	surface
29163	0	0	0	0	surface
29165	0	0	0	0	surface
29167	0	0	0	0	surface
29169	0	0	0	0	surface
29171	23143.1	18576.1	28096	160333	surface
29173	109103	87572.8	132452	755858	surface
29175	104144	83592.3	126432	721501	surface
29177	0	0	0	0	surface
29179	3306.16	2653.72	4013.71	22904.8	surface
29181	0	0	0	0	surface
29183	42980.1	34498.4	52178.2	297762	surface
29185	49592.4	39805.8	60205.6	343572	surface
29186	19837	15922.3	24082.3	137429	surface
29187	0	0	0	0	surface
29189	0	0	0	0	surface
29195	332269	266699	403378	2.30193e+06	surface
29197	0	0	0	0	surface
29199	38020.9	30517.8	46157.7	263405	surface
29201	0	0	0	0	surface
29203	4959.24	3980.58	6020.56	34357.2	surface
29205	150430	120744	182624	1.04217e+06	surface
29207	443026	355599	537837	3.06924e+06	surface
29209	0	0	0	0	surface
29211	14877.7	11941.8	18061.7	103072	surface
29213	4959.24	3980.58	6020.56	34357.2	surface
29215	0	0	0	0	surface
29217	0	0	0	0	surface
29219	0	0	0	0	surface
29221	3306.16	2653.72	4013.71	22904.8	surface
29223	38020.9	30517.8	46157.7	263405	surface
29225	21490.1	17249.2	26089.1	148881	surface
29227	9918.49	7961.17	12041.1	68714.4	surface
29229	0	0	0	0	surface
29510	0	0	0	0	surface
30001	2.01177e+07	1.68816e+07	2.41147e+07	9.51888e+08	surface
30003	7.78574e+06	6.53332e+06	9.33261e+06	3.68389e+08	surface
30005	8.25578e+06	6.92776e+06	9.89604e+06	3.9063e+08	surface
30007	4.7762e+06	4.0079e+06	5.72513e+06	2.2599e+08	surface
30009	1.21897e+07	1.02288e+07	1.46115e+07	5.76765e+08	surface
30011	828023	694827	992534	3.91786e+07	surface
30013	4.12269e+06	3.45951e+06	4.94178e+06	1.95069e+08	surface
30015	2.17159e+06	1.82227e+06	2.60305e+06	1.02751e+08	surface
30017	3.17461e+06	2.66394e+06	3.80534e+06	1.5021e+08	surface
30019	129008	108256	154639	6.10412e+06	surface
30021	1.90971e+06	1.60251e+06	2.28912e+06	9.03594e+07	surface
30023	1.66282e+06	1.39534e+06	1.99319e+06	7.86779e+07	surface
30025	10891.9	9139.79	13055.8	515358	surface
30027	2.95024e+06	2.47566e+06	3.53639e+06	1.39593e+08	surface
30029	1.44765e+06	1.21478e+06	1.73527e+06	6.84968e+07	surface
30031	1.11842e+07	9.38514e+06	1.34063e+07	5.29192e+08	surface
30033	258500	216918	309859	1.22312e+07	surface
30035	1.67904e+06	1.40895e+06	2.01263e+06	7.94452e+07	surface
30037	705308	591852	845438	3.33723e+07	surface
30039	2.96137e+06	2.48501e+06	3.54974e+06	1.4012e+08	surface
30041	1.13324e+06	950944	1.35839e+06	5.36201e+07	surface
30043	1.94819e+06	1.6348e+06	2.33526e+06	9.21803e+07	surface
30045	3.20124e+06	2.68629e+06	3.83726e+06	1.51469e+08	surface
30047	5.17387e+06	4.3416e+06	6.20182e+06	2.44806e+08	surface
30049	3.9276e+06	3.29581e+06	4.70794e+06	1.85838e+08	surface
30051	930164	780538	1.11497e+06	4.40115e+07	surface
30053	305214	256117	365854	1.44415e+07	surface
30055	761704	639176	913039	3.60407e+07	surface
30057	1.73926e+07	1.45948e+07	2.08482e+07	8.22946e+08	surface
30059	5.06374e+06	4.24919e+06	6.06981e+06	2.39595e+08	surface
30061	30255.2	25388.3	36266.2	1.43155e+06	surface
30063	3.21866e+06	2.70091e+06	3.85815e+06	1.52294e+08	surface
30065	1.74318e+06	1.46277e+06	2.08952e+06	8.24801e+07	surface
30067	6.75803e+06	5.67093e+06	8.10072e+06	3.19762e+08	surface
30069	1.30363e+06	1.09393e+06	1.56264e+06	6.16826e+07	surface
30071	7.60348e+06	6.38039e+06	9.11414e+06	3.59765e+08	surface
30073	3.24335e+06	2.72163e+06	3.88774e+06	1.53462e+08	surface
30075	1.89204e+06	1.58768e+06	2.26795e+06	8.95233e+07	surface
30077	4.0341e+06	3.38517e+06	4.83559e+06	1.90877e+08	surface
30079	1.71293e+06	1.43738e+06	2.05325e+06	8.10486e+07	surface
30081	9.1753e+06	7.69936e+06	1.09982e+07	4.34137e+08	surface
30083	7.79639e+06	6.54226e+06	9.34537e+06	3.68893e+08	surface
30085	2.81615e+06	2.36314e+06	3.37566e+06	1.33249e+08	surface
30087	3.74559e+06	3.14307e+06	4.48976e+06	1.77226e+08	surface
30089	1.55754e+06	1.30699e+06	1.86699e+06	7.36961e+07	surface
30091	323851	271756	388194	1.53233e+07	surface
30093	285851	239869	342643	1.35253e+07	surface
30095	3.17389e+06	2.66333e+06	3.80447e+06	1.50175e+08	surface
30097	6.2161e+06	5.21618e+06	7.45112e+06	2.9412e+08	surface
30099	9.50084e+06	7.97254e+06	1.13885e+07	4.49541e+08	surface
30101	452859	380012	542833	2.14274e+07	surface
30103	2.59468e+06	2.1773e+06	3.11019e+06	1.2277e+08	surface
30105	5.81577e+06	4.88024e+06	6.97124e+06	2.75178e+08	surface
30107	4.08275e+06	3.426e+06	4.89391e+06	1.93179e+08	surface
30109	33643.7	28231.8	40328.1	1.59188e+06	surface
30111	1.00813e+07	8.45959e+06	1.20842e+07	4.77004e+08	surface
31001	515545	474628	559191	4.48934e+06	surface
31003	215687	198569	233947	1.87819e+06	surface
31005	0	0	0	0	surface
31007	240675	221574	261051	2.09579e+06	surface
31009	156505	144083	169754	1.36283e+06	surface
31011	156505	144083	169754	1.36283e+06	surface
31013	414277	381397	449350	3.6075e+06	surface
31015	672050	618711	728945	5.85217e+06	surface
31017	3.75874e+06	3.46042e+06	4.07696e+06	3.27309e+07	surface
31019	593140	546064	643355	5.16503e+06	surface
31021	305119	280902	330950	2.65695e+06	surface
31023	88116.1	81122.6	95576	767310	surface
31025	115735	106549	125533	1.00781e+06	surface
31027	343258	316015	372318	2.98907e+06	surface
31029	24988.2	23004.9	27103.6	217595	surface
31031	606292	558172	657620	5.27955e+06	surface
31033	164396	151348	178313	1.43155e+06	surface
31035	787784	725260	854478	6.85998e+06	surface
31037	103898	95652	112694	904739	surface
31039	52606.6	48431.4	57060.3	458096	surface
31041	1.71103e+06	1.57523e+06	1.85589e+06	1.48996e+07	surface
31043	21042.7	19372.6	22824.1	183238	surface
31045	1.55058e+06	1.42752e+06	1.68185e+06	1.35024e+07	surface
31047	3.49308e+06	3.21585e+06	3.7888e+06	3.04176e+07	surface
31049	344573	317226	373745	3.00053e+06	surface
31051	180178	165878	195431	1.56898e+06	surface
31053	457678	421353	496424	3.98543e+06	surface
31055	80225.1	73857.9	87016.9	698596	surface
31057	266979	245789	289581	2.32484e+06	surface
31059	514230	473417	557764	4.47789e+06	surface
31061	815403	750687	884434	7.10048e+06	surface
31063	35509.5	32691.2	38515.7	309215	surface
31065	1.0666e+06	981947	1.1569e+06	9.28789e+06	surface
31067	1.34673e+06	1.23984e+06	1.46074e+06	1.17272e+07	surface
31069	639171	588442	693282	5.56586e+06	surface
31071	490557	451623	532087	4.27174e+06	surface
31073	1.13762e+06	1.04733e+06	1.23393e+06	9.90632e+06	surface
31075	0	0	0	0	surface
31077	681256	627187	738930	5.93234e+06	surface
31079	63128	58117.7	68472.3	549715	surface
31081	306434	282113	332376	2.66841e+06	surface
31083	549739	506108	596280	4.7871e+06	surface
31085	73649.3	67804	79884.4	641334	surface
31087	343258	316015	372318	2.98907e+06	surface
31089	1.73207e+06	1.5946e+06	1.87871e+06	1.50828e+07	surface
31091	26303.3	24215.7	28530.1	229048	surface
31093	6.82308e+06	6.28155e+06	7.40072e+06	5.9415e+07	surface
31095	747014	687726	810256	6.50496e+06	surface
31097	122310	112603	132665	1.06507e+06	surface
31099	2.30812e+06	2.12493e+06	2.50352e+06	2.00989e+07	surface
31101	1.31648e+06	1.212e+06	1.42793e+06	1.14638e+07	surface
31103	430059	395927	466468	3.74493e+06	surface
31105	97322.3	89598.1	105561	847477	surface
31107	1.02846e+06	946834	1.11553e+06	8.95577e+06	surface
31109	109159	100495	118400	950549	surface
31111	4.29007e+06	3.94958e+06	4.65327e+06	3.73577e+07	surface
31113	39455	36323.6	42795.2	343572	surface
31115	403756	371711	437938	3.51588e+06	surface
31117	165711	152559	179740	1.443e+06	surface
31119	0	0	0	0	surface
31121	49976.3	46009.8	54207.3	435191	surface
31123	5.10153e+06	4.69664e+06	5.53342e+06	4.44238e+07	surface
31125	1.38355e+06	1.27375e+06	1.50069e+06	1.20479e+07	surface
31127	434005	399559	470747	3.77929e+06	surface
31129	1.39671e+06	1.28585e+06	1.51495e+06	1.21624e+07	surface
31131	136777	125922	148357	1.19105e+06	surface
31133	298543	274848	323817	2.59969e+06	surface
31135	0	0	0	0	surface
31137	5.4632e+06	5.0296e+06	5.92571e+06	4.75732e+07	surface
31139	47346	43588.3	51354.2	412286	surface
31141	340628	313593	369465	2.96617e+06	surface
31143	7891	7264.71	8559.04	68714.4	surface
31145	499763	460098	542073	4.35191e+06	surface
31147	360355	331755	390863	3.13796e+06	surface
31149	483981	445569	524954	4.21448e+06	surface
31151	654953	602971	710400	5.70329e+06	surface
31153	17097.2	15740.2	18544.6	148881	surface
31155	164396	151348	178313	1.43155e+06	surface
31157	1.5394e+07	1.41722e+07	1.66973e+07	1.3405e+08	surface
31159	864064	795486	937215	7.52422e+06	surface
31161	315640	290588	342362	2.74857e+06	surface
31163	1.64659e+06	1.5159e+06	1.78599e+06	1.43384e+07	surface
31165	1.8557e+06	1.70842e+06	2.0128e+06	1.61593e+07	surface
31167	103898	95652	112694	904739	surface
31169	390604	359603	423673	3.40136e+06	surface
31171	19727.5	18161.8	21397.6	171786	surface
31173	63128	58117.7	68472.3	549715	surface
31175	4.41896e+06	4.06824e+06	4.79306e+06	3.848e+07	surface
31177	587879	541221	637649	5.11922e+06	surface
31179	72334.1	66593.2	78457.9	629882	surface
31181	643116	592074	697562	5.60022e+06	surface
31183	0	0	0	0	surface
31185	274870	253054	298140	2.39355e+06	surface
32001	2.63174e+06	1.91803e+06	3.43727e+06	1.8624e+08	surface
32003	64344.9	46895.1	84039.9	4.55348e+06	surface
32005	1.15131e+06	839087	1.50371e+06	8.14748e+07	surface
32007	5.36082e+06	3.90701e+06	7.00168e+06	3.79368e+08	surface
32009	0	0	0	0	surface
32011	35947.8	26199	46950.8	2.54391e+06	surface
32013	1.28444e+06	936107	1.67758e+06	9.08954e+07	surface
32015	132793	96780.9	173439	9.39736e+06	surface
32017	43170.2	31462.8	56383.9	3.05501e+06	surface
32019	4.15008e+06	3.02461e+06	5.42036e+06	2.93688e+08	surface
32021	0	0	0	0	surface
32023	37589.2	27395.3	49094.7	2.66007e+06	surface
32027	1.87388e+06	1.3657e+06	2.44745e+06	1.32608e+08	surface
32029	0	0	0	0	surface
32031	597981	435813	781013	4.23172e+07	surface
32033	96024.9	69983.7	125417	6.79537e+06	surface
32510	96024.9	69983.7	125417	6.79537e+06	surface
33001	11045.4	4050.47	19686.5	58080.1	surface
33003	4418.18	1620.19	7874.59	23232	surface
33005	2209.09	810.094	3937.3	11616	surface
33007	0	0	0	0	surface
33009	4418.18	1620.19	7874.59	23232	surface
33011	28718.2	10531.2	51184.8	151008	surface
33013	22090.9	8100.94	39373	116160	surface
33015	11045.4	4050.47	19686.5	58080.1	surface
33017	8836.36	3240.38	15749.2	46464.1	surface
33019	2209.09	810.094	3937.3	11616	surface
34001	90236.3	67021.4	113700	858929	surface
34003	31281.9	23234.1	39415.9	297762	surface
34005	2.10191e+06	1.56115e+06	2.64844e+06	2.00073e+07	surface
34007	73392.2	54510.8	92475.7	698596	surface
34009	37297.7	27702.2	46995.9	355024	surface
34011	262287	194809	330487	2.49662e+06	surface
34013	43313.4	32170.3	54575.8	412286	surface
34015	275522	204639	347163	2.6226e+06	surface
34017	2406.3	1787.24	3031.99	22904.8	surface
34019	70985.9	52723.5	89443.7	675691	surface
34021	45719.7	33957.5	57607.8	435191	surface
34023	97455.2	72383.1	122796	927644	surface
34025	176863	131362	222851	1.6835e+06	surface
34027	56548.1	42000.1	71251.8	538262	surface
34029	581122	431618	732226	5.53151e+06	surface
34031	12031.5	8936.19	15160	114524	surface
34033	498105	369958	627622	4.74129e+06	surface
34035	120315	89361.9	151600	1.14524e+06	surface
34037	34891.4	25914.9	43963.9	332119	surface
34039	15641	11617	19707.9	148881	surface
34041	42110.3	31276.7	53059.8	400834	surface
35001	1.82982e+06	1.20825e+06	2.51436e+06	4.02495e+07	surface
35003	991744	654862	1.36276e+06	2.18149e+07	surface
35005	449929	297094	618250	9.89685e+06	surface
35006	74988.1	49515.6	103042	1.64947e+06	surface
35007	2.63884e+06	1.74246e+06	3.62605e+06	5.80453e+07	surface
35009	0	0	0	0	surface
35011	1.54043e+06	1.01716e+06	2.11671e+06	3.38839e+07	surface
35013	1.35111e+07	8.92153e+06	1.85656e+07	2.97196e+08	surface
35015	3.01748e+06	1.99248e+06	4.14634e+06	6.63739e+07	surface
35017	1.46702e+06	968693	2.01584e+06	3.22693e+07	surface
35019	882431	582681	1.21255e+06	1.94104e+07	surface
35021	0	0	0	0	surface
35023	252425	166679	346859	5.55246e+06	surface
35025	0	0	0	0	surface
35027	725061	478767	996312	1.59488e+07	surface
35028	0	0	0	0	surface
35029	3.13419e+06	2.06954e+06	4.30671e+06	6.89411e+07	surface
35031	51752.4	34172.8	71113.3	1.13837e+06	surface
35033	608354	401704	835944	1.33817e+07	surface
35035	316851	209221	435387	6.96961e+06	surface
35037	1.69779e+06	1.12108e+06	2.33295e+06	3.73455e+07	surface
35039	5.08177e+06	3.35556e+06	6.98289e+06	1.11781e+08	surface
35041	0	0	0	0	surface
35043	2.27658e+06	1.50325e+06	3.12826e+06	5.00767e+07	surface
35045	1.05427e+07	6.96148e+06	1.44868e+07	2.31902e+08	surface
35047	1.72842e+06	1.1413e+06	2.37504e+06	3.80192e+07	surface
35049	536007	353932	736531	1.17903e+07	surface
35051	844937	557923	1.16103e+06	1.85856e+07	surface
35053	4.9809e+06	3.28895e+06	6.84429e+06	1.09562e+08	surface
35055	4.2833e+06	2.82832e+06	5.88571e+06	9.42175e+07	surface
35057	0	0	0	0	surface
35059	49111.9	32429.3	67485.1	1.08029e+06	surface
35061	6.41413e+06	4.23533e+06	8.81369e+06	1.41088e+08	surface
36001	22707.9	13611.4	32836.5	185856	surface
36003	5676.97	3402.86	8209.11	46464.1	surface
36005	0	0	0	0	surface
36007	8515.46	5104.28	12313.7	69696.1	surface
36009	51092.8	30625.7	73882	418177	surface
36011	22707.9	13611.4	32836.5	185856	surface
36013	69542.9	41685	100562	569185	surface
36015	8515.46	5104.28	12313.7	69696.1	surface
36017	9934.7	5955	14365.9	81312.1	surface
36019	11353.9	6805.71	16418.2	92928.2	surface
36021	103605	62102.1	149816	847970	surface
36023	14192.4	8507.14	20522.8	116160	surface
36025	8515.46	5104.28	12313.7	69696.1	surface
36027	46835	28073.6	67725.2	383329	surface
36029	102186	61251.4	147764	836353	surface
36031	5676.97	3402.86	8209.11	46464.1	surface
36033	32642.6	19566.4	47202.4	267168	surface
36035	2838.49	1701.43	4104.56	23232	surface
36037	347715	208425	502808	2.84593e+06	surface
36039	32642.6	19566.4	47202.4	267168	surface
36041	0	0	0	0	surface
36043	2838.49	1701.43	4104.56	23232	surface
36045	17030.9	10208.6	24627.3	139392	surface
36047	0	0	0	0	surface
36049	5676.97	3402.86	8209.11	46464.1	surface
36051	12773.2	7656.43	18470.5	104544	surface
36053	41158.1	24670.7	59516.1	336865	surface
36055	51092.8	30625.7	73882	418177	surface
36057	11353.9	6805.71	16418.2	92928.2	surface
36059	0	0	0	0	surface
36061	0	0	0	0	surface
36063	175986	105489	254483	1.44039e+06	surface
36065	11353.9	6805.71	16418.2	92928.2	surface
36067	78058.4	46789.3	112875	638881	surface
36069	49673.5	29775	71829.7	406561	surface
36071	153278	91877.1	221646	1.25453e+06	surface
36073	272495	163337	394037	2.23028e+06	surface
36075	32642.6	19566.4	47202.4	267168	surface
36077	9934.7	5955	14365.9	81312.1	surface
36079	1419.24	850.714	2052.28	11616	surface
36081	0	0	0	0	surface
36083	32642.6	19566.4	47202.4	267168	surface
36085	0	0	0	0	surface
36087	4257.73	2552.14	6156.84	34848.1	surface
36089	31223.3	18715.7	45150.1	255552	surface
36091	12773.2	7656.43	18470.5	104544	surface
36093	7096.22	4253.57	10261.4	58080.1	surface
36095	29804.1	17865	43097.8	243936	surface
36097	12773.2	7656.43	18470.5	104544	surface
36099	22707.9	13611.4	32836.5	185856	surface
36101	66704.4	39983.6	96457.1	545953	surface
36103	0	0	0	0	surface
36105	4257.73	2552.14	6156.84	34848.1	surface
36107	36900.3	22118.6	53359.2	302017	surface
36109	14192.4	8507.14	20522.8	116160	surface
36111	210048	125906	303737	1.71917e+06	surface
36113	2838.49	1701.43	4104.56	23232	surface
36115	35481.1	21267.9	51307	290401	surface
36117	147601	88474.3	213437	1.20807e+06	surface
36119	8515.46	5104.28	12313.7	69696.1	surface
36121	174567	104638	252430	1.42877e+06	surface
36123	45415.8	27222.9	65672.9	371713	surface
37001	194061	45748.4	392403	2.23028e+06	surface
37003	154643	36455.8	312696	1.77725e+06	surface
37005	127353	30022.4	257515	1.46362e+06	surface
37007	232469	54802.8	470067	2.67168e+06	surface
37009	256727	60521.3	519117	2.95047e+06	surface
37011	391155	92211.6	790938	4.4954e+06	surface
37013	69740.8	16440.8	141020	801505	surface
37015	218319	51467	441454	2.50906e+06	surface
37017	505368	119136	1.02188e+06	5.80801e+06	surface
37019	128363	30260.7	259558	1.47523e+06	surface
37021	100063	23589	202333	1.14999e+06	surface
37023	862158	203247	1.74333e+06	9.90847e+06	surface
37025	117245	27639.7	237077	1.34746e+06	surface
37027	617560	145585	1.24874e+06	7.09739e+06	surface
37029	0	0	0	0	surface
37031	25268.4	5956.82	51094.2	290401	surface
37033	0	0	0	0	surface
37035	174857	41221.2	353572	2.00957e+06	surface
37037	121288	28592.8	245252	1.39392e+06	surface
37039	16171.8	3812.37	32700.3	185856	surface
37041	295135	69575.7	596780	3.39188e+06	surface
37043	0	0	0	0	surface
37045	35375.8	8339.55	71531.9	406561	surface
37047	172836	40744.7	349484	1.98634e+06	surface
37049	57611.9	13581.6	116495	662113	surface
37051	370940	87446.2	750063	4.26308e+06	surface
37053	29311.3	6909.92	59269.3	336865	surface
37055	8085.89	1906.18	16350.1	92928.2	surface
37057	177890	41936	359703	2.04442e+06	surface
37059	22236.2	5242.01	44962.9	255552	surface
37061	514465	121281	1.04028e+06	5.91255e+06	surface
37063	36386.5	8577.83	73575.6	418177	surface
37065	347693	81965.9	703056	3.99591e+06	surface
37067	147567	34787.9	298390	1.69594e+06	surface
37069	199115	46939.8	402622	2.28836e+06	surface
37071	42450.9	10007.5	85838.2	487873	surface
37073	149589	35264.4	302478	1.71917e+06	surface
37075	12128.8	2859.28	24525.2	139392	surface
37077	86923.3	20491.5	175764	998978	surface
37079	359822	84825.2	727581	4.1353e+06	surface
37081	365886	86254.8	739844	4.205e+06	surface
37083	255716	60283.1	517073	2.93885e+06	surface
37085	659000	155354	1.33254e+06	7.57365e+06	surface
37087	48515.3	11437.1	98100.8	557569	surface
37089	345672	81489.4	698969	3.97268e+06	surface
37091	181932	42889.1	367878	2.09088e+06	surface
37093	52558.3	12390.2	106276	604033	surface
37095	50536.8	11913.6	102188	580801	surface
37097	398230	93879.5	805244	4.57671e+06	surface
37099	40429.4	9530.92	81750.7	464641	surface
37101	235501	55517.6	476198	2.70653e+06	surface
37103	71762.3	16917.4	145108	824737	surface
37105	90966.2	21444.6	183939	1.04544e+06	surface
37107	208212	49084.2	421016	2.3929e+06	surface
37109	73783.7	17393.9	149195	847970	surface
37111	518508	122234	1.04845e+06	5.95902e+06	surface
37113	17182.5	4050.64	34744	197472	surface
37115	75805.2	17870.5	153283	871202	surface
37117	96019.9	22635.9	194158	1.10352e+06	surface
37119	100063	23589	202333	1.14999e+06	surface
37121	59633.4	14058.1	120582	685345	surface
37123	250663	59091.7	506854	2.88077e+06	surface
37125	205179	48369.4	414885	2.35805e+06	surface
37127	307264	72435	621305	3.53127e+06	surface
37129	55590.5	13105	112407	638881	surface
37131	157675	37170.6	318828	1.8121e+06	surface
37133	149589	35264.4	302478	1.71917e+06	surface
37135	128363	30260.7	259558	1.47523e+06	surface
37137	12128.8	2859.28	24525.2	139392	surface
37139	19204	4527.19	38831.6	220704	surface
37141	315350	74341.2	637656	3.6242e+06	surface
37143	73783.7	17393.9	149195	847970	surface
37145	89955.5	21206.3	181895	1.03383e+06	surface
37147	124321	29307.6	251383	1.42877e+06	surface
37149	82880.3	19538.4	167589	952514	surface
37151	244598	57662.1	494592	2.81108e+06	surface
37153	75805.2	17870.5	153283	871202	surface
37155	474035	111750	958527	5.44791e+06	surface
37157	141503	33358.2	286127	1.62624e+06	surface
37159	245609	57900.3	496636	2.82269e+06	surface
37161	18193.2	4288.91	36787.8	209088	surface
37163	1.05925e+06	249710	2.14187e+06	1.21736e+07	surface
37165	174857	41221.2	353572	2.00957e+06	surface
37167	7075.15	1667.91	14306.4	81312.1	surface
37169	68730	16202.6	138976	789889	surface
37171	363865	85778.3	735756	4.18177e+06	surface
37173	6064.42	1429.64	12262.6	69696.1	surface
37175	331521	78153.5	670356	3.81005e+06	surface
37177	0	0	0	0	surface
37179	81869.6	19300.1	165545	940898	surface
37181	120278	28354.5	243208	1.38231e+06	surface
37183	320403	75532.5	647874	3.68228e+06	surface
37185	56601.2	13343.3	114451	650497	surface
37187	88944.8	20968	179852	1.02221e+06	surface
37189	20214.7	4765.46	40875.4	232320	surface
37191	313328	73864.6	633568	3.60097e+06	surface
37193	18193.2	4288.91	36787.8	209088	surface
37195	211244	49799	427147	2.42775e+06	surface
37197	1010.74	238.273	2043.77	11616	surface
37199	84901.8	20014.9	171676	975746	surface
38001	0	0	0	0	surface
38003	1963.17	1080.43	2950.95	34357.2	surface
38005	0	0	0	0	surface
38007	18322.9	10084	27542.2	320667	surface
38009	15705.4	8643.42	23607.6	274857	surface
38011	31410.7	17286.8	47215.2	549715	surface
38013	13742.2	7562.99	20656.7	240500	surface
38015	268300	147658	403297	4.69548e+06	surface
38017	34028.3	18727.4	51149.8	595524	surface
38019	654.39	360.142	983.65	11452.4	surface
38021	66747.8	36734.5	100332	1.16814e+06	surface
38023	4580.73	2521	6885.55	80166.7	surface
38025	66093.4	36374.4	99348.7	1.15669e+06	surface
38027	0	0	0	0	surface
38029	345518	190155	519367	6.04686e+06	surface
38031	654.39	360.142	983.65	11452.4	surface
38033	6543.9	3601.42	9836.5	114524	surface
38035	88342.6	48619.2	132793	1.54607e+06	surface
38037	24866.8	13685.4	37378.7	435191	surface
38039	0	0	0	0	surface
38041	1308.78	720.285	1967.3	22904.8	surface
38043	14396.6	7923.13	21640.3	251953	surface
38045	5235.12	2881.14	7869.2	91619.1	surface
38047	654.39	360.142	983.65	11452.4	surface
38049	802282	441535	1.20596e+06	1.40406e+07	surface
38051	0	0	0	0	surface
38053	4.98907e+06	2.74573e+06	7.49935e+06	8.7313e+07	surface
38055	128915	70948.1	193779	2.25612e+06	surface
38057	61512.7	33853.4	92463.1	1.07652e+06	surface
38059	108629	59783.6	163286	1.9011e+06	surface
38061	11124.6	6122.42	16722.1	194691	surface
38063	0	0	0	0	surface
38065	319997	176110	481005	5.60022e+06	surface
38067	44498.5	24489.7	66888.2	778763	surface
38069	0	0	0	0	surface
38071	6543.9	3601.42	9836.5	114524	surface
38073	76563.6	42136.7	115087	1.33993e+06	surface
38075	0	0	0	0	surface
38077	1963.17	1080.43	2950.95	34357.2	surface
38079	1963.17	1080.43	2950.95	34357.2	surface
38081	2617.56	1440.57	3934.6	45809.6	surface
38083	0	0	0	0	surface
38085	2617.56	1440.57	3934.6	45809.6	surface
38087	32065.1	17647	48198.9	561167	surface
38089	16359.7	9003.56	24591.3	286310	surface
38091	0	0	0	0	surface
38093	1963.17	1080.43	2950.95	34357.2	surface
38095	0	0	0	0	surface
38097	5889.51	3241.28	8852.85	103072	surface
38099	5889.51	3241.28	8852.85	103072	surface
38101	39917.8	21968.7	60002.7	698596	surface
38103	0	0	0	0	surface
38105	862486	474668	1.29645e+06	1.50943e+07	surface
39001	0	0	0	0	surface
39003	0	0	0	0	surface
39005	3262.1	2378.68	4221.97	46464.1	surface
39007	1631.05	1189.34	2110.98	23232	surface
39009	0	0	0	0	surface
39011	0	0	0	0	surface
39013	0	0	0	0	surface
39015	0	0	0	0	surface
39017	1631.05	1189.34	2110.98	23232	surface
39019	815.526	594.669	1055.49	11616	surface
39021	0	0	0	0	surface
39023	247104	180185	319814	3.51965e+06	surface
39025	0	0	0	0	surface
39027	0	0	0	0	surface
39029	17941.6	13082.7	23220.8	255552	surface
39031	5708.68	4162.69	7388.44	81312.1	surface
39033	4893.16	3568.02	6332.95	69696.1	surface
39035	3262.1	2378.68	4221.97	46464.1	surface
39037	0	0	0	0	surface
39039	0	0	0	0	surface
39041	32621	23786.8	42219.7	464641	surface
39043	275648	200998	356756	3.92621e+06	surface
39045	0	0	0	0	surface
39047	0	0	0	0	surface
39049	19572.6	14272.1	25331.8	278784	surface
39051	2446.58	1784.01	3166.48	34848.1	surface
39053	0	0	0	0	surface
39055	20388.2	14866.7	26387.3	290401	surface
39057	30174.5	22002.8	39053.2	429793	surface
39059	0	0	0	0	surface
39061	815.526	594.669	1055.49	11616	surface
39063	0	0	0	0	surface
39065	0	0	0	0	surface
39067	0	0	0	0	surface
39069	0	0	0	0	surface
39071	0	0	0	0	surface
39073	0	0	0	0	surface
39075	0	0	0	0	surface
39077	40776.3	29733.5	52774.6	580801	surface
39079	0	0	0	0	surface
39081	0	0	0	0	surface
39083	4893.16	3568.02	6332.95	69696.1	surface
39085	782905	570883	1.01327e+06	1.11514e+07	surface
39087	0	0	0	0	surface
39089	815.526	594.669	1055.49	11616	surface
39091	0	0	0	0	surface
39093	477083	347882	617463	6.79537e+06	surface
39095	0	0	0	0	surface
39097	0	0	0	0	surface
39099	1631.05	1189.34	2110.98	23232	surface
39101	0	0	0	0	surface
39103	4077.63	2973.35	5277.46	58080.1	surface
39105	0	0	0	0	surface
39107	2446.58	1784.01	3166.48	34848.1	surface
39109	0	0	0	0	surface
39111	0	0	0	0	surface
39113	29358.9	21408.1	37997.7	418177	surface
39115	0	0	0	0	surface
39117	0	0	0	0	surface
39119	10601.8	7730.7	13721.4	151008	surface
39121	0	0	0	0	surface
39123	0	0	0	0	surface
39125	0	0	0	0	surface
39127	0	0	0	0	surface
39129	50562.6	36869.5	65440.5	720193	surface
39131	4077.63	2973.35	5277.46	58080.1	surface
39133	0	0	0	0	surface
39135	2446.58	1784.01	3166.48	34848.1	surface
39137	0	0	0	0	surface
39139	0	0	0	0	surface
39141	31805.5	23192.1	41164.2	453025	surface
39143	0	0	0	0	surface
39145	0	0	0	0	surface
39147	0	0	0	0	surface
39149	0	0	0	0	surface
39151	0	0	0	0	surface
39153	0	0	0	0	surface
39155	0	0	0	0	surface
39157	0	0	0	0	surface
39159	1631.05	1189.34	2110.98	23232	surface
39161	0	0	0	0	surface
39163	0	0	0	0	surface
39165	19572.6	14272.1	25331.8	278784	surface
39167	0	0	0	0	surface
39169	3262.1	2378.68	4221.97	46464.1	surface
39171	0	0	0	0	surface
39173	17941.6	13082.7	23220.8	255552	surface
39175	0	0	0	0	surface
40001	11601.4	8035.23	15528.6	297762	surface
40003	10262.8	7108.09	13736.8	263405	surface
40005	38374	26578.1	51363.8	984906	surface
40007	2677.25	1854.28	3583.52	68714.4	surface
40009	17848.4	12361.9	23890.1	458096	surface
04001	10211.1	5785.24	15034.9	2.12573e+06	surface
40011	20079.4	13907.1	26876.4	515358	surface
40013	215519	149270	288473	5.53151e+06	surface
40015	142787	98895.2	191121	3.66477e+06	surface
40017	87903.2	60882.3	117659	2.25612e+06	surface
40019	24095.3	16688.6	32251.7	618429	surface
40021	153942	106621	206052	3.95108e+06	surface
40023	8477.97	5871.9	11347.8	217595	surface
40025	118692	82206.6	158869	3.04634e+06	surface
40027	6246.92	4326.66	8361.55	160333	surface
40029	446.209	309.047	597.254	11452.4	surface
04003	0	0	0	0	surface
40031	29449.8	20397.1	39418.7	755858	surface
40033	6246.92	4326.66	8361.55	160333	surface
40035	0	0	0	0	surface
40037	8924.18	6180.95	11945.1	229048	surface
40039	7585.55	5253.81	10153.3	194691	surface
40041	0	0	0	0	surface
40043	0	0	0	0	surface
40045	4462.09	3090.47	5972.54	114524	surface
40047	4015.88	2781.43	5375.28	103072	surface
40049	19633.2	13598.1	26279.2	503905	surface
04005	0	0	0	0	surface
40051	810315	561230	1.08461e+06	2.07975e+07	surface
40053	46405.7	32140.9	62114.4	1.19105e+06	surface
40055	0	0	0	0	surface
40057	8031.76	5562.85	10750.6	206143	surface
40059	365445	253110	489151	9.37951e+06	surface
40061	4462.09	3090.47	5972.54	114524	surface
40063	93257.7	64590.9	124826	2.39355e+06	surface
40065	2.52465e+06	1.74859e+06	3.37926e+06	6.47976e+07	surface
40067	7139.34	4944.76	9556.06	183238	surface
40069	105305	72935.2	140952	2.70276e+06	surface
04007	2678.33	1517.44	3943.58	557569	surface
40071	72732	50374.7	97352.3	1.86674e+06	surface
40073	24987.7	17306.7	33446.2	641334	surface
40075	36589.1	25341.9	48974.8	939096	surface
40077	4462.09	3090.47	5972.54	114524	surface
40079	122261	84679	163647	3.13796e+06	surface
40081	7139.34	4944.76	9556.06	183238	surface
40083	46405.7	32140.9	62114.4	1.19105e+06	surface
40085	5800.72	4017.62	7764.3	148881	surface
40087	39266.4	27196.2	52558.3	1.00781e+06	surface
40089	27665	19160.9	37029.7	710048	surface
04009	428477	242759	630891	8.91994e+07	surface
40091	3569.67	2472.38	4778.03	91619.1	surface
40093	16955.9	11743.8	22695.6	435191	surface
40095	68270	47284.3	91379.8	1.75222e+06	surface
40097	0	0	0	0	surface
40099	27218.7	18851.9	36432.5	698596	surface
40101	359644	249092	481386	9.23063e+06	surface
40103	892.418	618.095	1194.51	22904.8	surface
40105	0	0	0	0	surface
40107	3569.67	2472.38	4778.03	91619.1	surface
40109	25880.1	17924.8	34640.7	664239	surface
04011	18413.5	10432.4	27112.1	3.83329e+06	surface
40111	0	0	0	0	surface
40113	9816.6	6799.04	13139.6	251953	surface
40115	0	0	0	0	surface
40117	9370.39	6490	12542.3	240500	surface
40119	12493.8	8653.33	16723.1	320667	surface
04012	2.98422e+06	1.69075e+06	4.39397e+06	6.21248e+08	surface
40121	0	0	0	0	surface
40123	40158.8	27814.3	53752.8	1.03072e+06	surface
40125	53545.1	37085.7	71670.4	1.37429e+06	surface
40127	33911.9	23487.6	45391.3	870382	surface
40129	15171.1	10507.6	20306.6	389381	surface
04013	1.36232e+06	771840	2.00589e+06	2.83605e+08	surface
40131	77640.3	53774.3	103922	1.99272e+06	surface
40133	0	0	0	0	surface
40135	51314	35540.5	68684.2	1.31703e+06	surface
40137	29896	20706.2	40016	767310	surface
40139	9370.39	6490	12542.3	240500	surface
40141	29003.6	20088.1	38821.5	744405	surface
40143	28557.4	19779	38224.2	732953	surface
40145	91472.8	63354.7	122437	2.34774e+06	surface
40147	24095.3	16688.6	32251.7	618429	surface
40149	90134.2	62427.6	120645	2.31338e+06	surface
04015	338753	191925	498781	7.05209e+07	surface
40151	0	0	0	0	surface
40153	17402.1	12052.8	23292.9	446643	surface
04017	24160.7	13688.6	35574.4	5.02974e+06	surface
04019	178723	101258	263152	3.72061e+07	surface
04021	3.19073e+06	1.80775e+06	4.69804e+06	6.64239e+08	surface
04023	0	0	0	0	surface
04025	104064	58958.9	153225	2.16639e+07	surface
04027	5.40051e+06	3.05973e+06	7.95174e+06	1.12427e+09	surface
41001	3.39039e+06	2.7862e+06	4.0667e+06	2.38837e+08	surface
41003	962157	790696	1.15409e+06	6.77795e+07	surface
41005	727678	598002	872834	5.12615e+07	surface
41007	8244.71	6775.46	9889.35	580801	surface
41009	66617.2	54745.7	79905.9	4.69287e+06	surface
41011	273230	224539	327733	1.92477e+07	surface
41013	2.12087e+06	1.74292e+06	2.54394e+06	1.49405e+08	surface
41015	104708	86048.3	125595	7.37617e+06	surface
41017	1.00124e+06	822812	1.20096e+06	7.05325e+07	surface
41019	1.20818e+06	992876	1.44918e+06	8.51106e+07	surface
41021	105038	86319.3	125990	7.39941e+06	surface
41023	598071	491492	717373	4.21313e+07	surface
41025	4.44604e+06	3.65373e+06	5.33293e+06	3.13203e+08	surface
41027	808806	664673	970145	5.69766e+07	surface
41029	5.4298e+06	4.46218e+06	6.51293e+06	3.82504e+08	surface
41031	2.04766e+06	1.68275e+06	2.45612e+06	1.44248e+08	surface
41033	566741	465745	679794	3.99243e+07	surface
41035	8.45116e+06	6.94512e+06	1.0137e+07	5.95344e+08	surface
41037	3.90667e+06	3.21048e+06	4.68597e+06	2.75207e+08	surface
41039	760327	624833	911996	5.35615e+07	surface
41041	29351.2	24120.6	35206.1	2.06765e+06	surface
41043	829912	682018	995462	5.84634e+07	surface
41045	9.87353e+06	8.11402e+06	1.18431e+07	6.95544e+08	surface
41047	2.43186e+06	1.99849e+06	2.91696e+06	1.71313e+08	surface
41049	1.93075e+06	1.58668e+06	2.31589e+06	1.36012e+08	surface
41051	257400	211530	308745	1.81326e+07	surface
41053	868168	713456	1.04135e+06	6.11583e+07	surface
41055	25393.7	20868.4	30459.2	1.78887e+06	surface
41057	71729	58946.5	86037.3	5.05297e+06	surface
41059	2.95507e+06	2.42846e+06	3.54454e+06	2.08171e+08	surface
41061	1.96768e+06	1.61703e+06	2.36019e+06	1.38614e+08	surface
[truncated: 4,215 more rows]
